# Supplementary material for: Characterization and quantification of the fungal microbiome in serial samples from individuals with cystic fibrosis
Source: Microbiome. 2014 Nov 3;2:40. doi: 10.1186/2049-2618-2-40 (PMC4236224; doi:10.1186/2049-2618-2-40)
Supplement: Additional file 5: Table S4 — Fungal sequences detected in CF sputum samples using assignments made through VAMPS. The data are presented as the percent of total reads and absolute read number. [file 2049-2618-2-40-S5.xlsx]

## Sheet: Percent of total
Domain	Phylum	Class	Order	Family	Genus	Species	Patient #1 pre	Patient #1 post	Patient #2 pre	Patient #2 post	Patient #3 pre	Patient #3 post	Patient #6 pre	Patient #6 post	Patient #8 pre	Patient #8 inter	Patient #8 post	Patient #9 pre	Patient #9 inter	Patient #9 post
Eukarya	Fungi	class_NA	orderx_NA	family_NA	genus_NA	species_NA	0.0772256	0.0154575	0.0128007	0	0.00298623	0.0467712	0.0329105	0.00352935	0.0291074	0.0126351	0.00981196	0.0510665	0.00299043	0.00603044
Eukarya	Fungi_Ascomycota	Dothideomycetes	Botryosphaeriales	Botryosphaeriaceae	Lasiodiplodia	species_NA	0	0	0	0	0	0	0	0	0	0	0	0	0.000598086	0
Eukarya	Fungi_Ascomycota	Dothideomycetes	Capnodiales	Davidiellaceae	Cladosporium	cladosporioides	4.46907e-05	0	0	0	0	0	0	0	0	0	0	0	0	0
Eukarya	Fungi_Ascomycota	Dothideomycetes	Capnodiales	Davidiellaceae	Cladosporium	species_NA	0	8.24402e-05	8.33924e-05	0	0	0	0	0	0	0	0	0	0	0
Eukarya	Fungi_Ascomycota	Dothideomycetes	Capnodiales	Davidiellaceae	Cladosporium	sphaerospermum	0	0.000206101	0	0	0	0	0	0	0	0	0	0	0	0
Eukarya	Fungi_Ascomycota	Dothideomycetes	Capnodiales	Davidiellaceae	Davidiella	tassiana	4.46907e-05	0	0	0	0	0	0	0	0	0	0	0	0	0
Eukarya	Fungi_Ascomycota	Dothideomycetes	Capnodiales	Mycosphaerellaceae	genus_NA	species_NA	0	0.000288541	0	0	0	4.34273e-05	0.000643501	0.000238828	0	0	0	0	0	0
Eukarya	Fungi_Ascomycota	Dothideomycetes	Capnodiales	family_NA	genus_NA	species_NA	4.46907e-05	0	0	0	0	0	0	0	0	0	0	0	0	0.000117096
Eukarya	Fungi_Ascomycota	Dothideomycetes	Dothideales	Dothioraceae	Aureobasidium	species_NA	0	0.00016488	0	0	0	0	0	0	0	0	0	0	0	0
Eukarya	Fungi_Ascomycota	Dothideomycetes	Pleosporales	Incertae_sedis	Leptosphaerulina	species_NA	0.00308366	0	0	0	0	0	0	0	0	0	0	0	0	0.000175644
Eukarya	Fungi_Ascomycota	Dothideomycetes	Pleosporales	Incertae_sedis	Phoma	herbarum	0	0.00601814	0	0	0	0	0	0	0	0	0	0	0	0
Eukarya	Fungi_Ascomycota	Dothideomycetes	Pleosporales	Phaeosphaeriaceae	Phaeosphaeriopsis	species_NA	4.46907e-05	0	0	0	0	0	0	0	0	0	0	0	0	0
Eukarya	Fungi_Ascomycota	Dothideomycetes	Pleosporales	Phaeosphaeriaceae	Stagonospora	species_NA	0	0.00148392	0	0	0	0	0	0	0	0	0	0	0	0
Eukarya	Fungi_Ascomycota	Dothideomycetes	Pleosporales	Pleosporaceae	Alternaria	species_NA	0	0	0	0	0	0	0	0	0	0	0	8.3647e-05	0	0
Eukarya	Fungi_Ascomycota	Dothideomycetes	Pleosporales	Pleosporaceae	Alternaria	triticina	0	0	0	0	0	0	0	0	0	0	0	4.18235e-05	0	0
Eukarya	Fungi_Ascomycota	Dothideomycetes	Pleosporales	Pleosporaceae	Epicoccum	nigrum	4.46907e-05	0	0	0	0	0	0	0	0	0	0	0	0	0
Eukarya	Fungi_Ascomycota	Dothideomycetes	Pleosporales	Pleosporaceae	genus_NA	species_NA	0.000178763	0.000659522	4.16962e-05	0	0	4.34273e-05	0	0	0	0	0	0.000376412	0	0
Eukarya	Fungi_Ascomycota	Dothideomycetes	Pleosporales	family_NA	genus_NA	species_NA	4.46907e-05	0.000288541	0	0	0	0	0	0	0	5.37663e-05	6.07552e-05	0	0	0
Eukarya	Fungi_Ascomycota	Eurotiomycetes	Chaetothyriales	family_NA	genus_NA	species_NA	0	0	0	0	0	0	0	0	0	0	0	0	0	5.8548e-05
Eukarya	Fungi_Ascomycota	Eurotiomycetes	Eurotiales	Trichocomaceae	Aspergillus	species_NA	0.000759743	0	0	0	0	0	0.000367715	0	0	0	3.03776e-05	0	0	0
Eukarya	Fungi_Ascomycota	Eurotiomycetes	Eurotiales	Trichocomaceae	Aspergillus	unguis	0	0.00016488	0	0	0	8.68546e-05	0	0	0	0	0	0	0	0
Eukarya	Fungi_Ascomycota	Eurotiomycetes	Eurotiales	Trichocomaceae	Penicillium	citrinum	0	0	0	0	0	0	0	0	0	0	0	8.3647e-05	0	0
Eukarya	Fungi_Ascomycota	Eurotiomycetes	Eurotiales	Trichocomaceae	Penicillium	species_NA	4.46907e-05	0.00016488	0	0	7.75645e-05	4.34273e-05	0	0	0	0	0	0	0	0
Eukarya	Fungi_Ascomycota	Eurotiomycetes	Eurotiales	family_NA	genus_NA	species_NA	0	0.00016488	0	0	3.87822e-05	8.68546e-05	0	0	0	0	0	0	0	0
Eukarya	Fungi_Ascomycota	Incertae_sedis	Incertae_sedis	Incertae_sedis	Minimidochium	species_NA	0	0.000247321	0	0	0	0	0	0	0	0	0	0	0	0
Eukarya	Fungi_Ascomycota	Leotiomycetes	Helotiales	Helotiaceae	Hymenoscyphus	species_NA	0	0	0	0	3.87822e-05	0	0	0	0	0	0	0	0	0
Eukarya	Fungi_Ascomycota	Leotiomycetes	Helotiales	family_NA	genus_NA	species_NA	0	0	0	0	0	0	0	0	0	5.37663e-05	0	0	0	0
Eukarya	Fungi_Ascomycota	Saccharomycetes	Saccharomycetales	Debaryomycetaceae	Meyerozyma	caribbica	0	0	0	0	0	0	9.19287e-05	0	0	0	0	0	0	0
Eukarya	Fungi_Ascomycota	Saccharomycetes	Saccharomycetales	Debaryomycetaceae	Meyerozyma	guilliermondii	0	0.000288541	0	0	0.000155129	0	0	0	0.00184809	0.000161299	0.00012151	4.18235e-05	0	5.8548e-05
Eukarya	Fungi_Ascomycota	Saccharomycetes	Saccharomycetales	Dipodascaceae	Dipodascus	australiensis	0	0	0	0	0	0	0	0	0	0	0	4.18235e-05	0	0
Eukarya	Fungi_Ascomycota	Saccharomycetes	Saccharomycetales	Incertae_sedis	Debaryomyces	hansenii	0	0.00136026	0	0	0	0	0	0	0.000277213	5.37663e-05	0	0	0	0
Eukarya	Fungi_Ascomycota	Saccharomycetes	Saccharomycetales	Incertae_sedis	Debaryomyces	species_NA	0	4.12201e-05	0	0	0	0	0	0	0	0	0	0	0	0
Eukarya	Fungi_Ascomycota	Saccharomycetes	Saccharomycetales	Incertae_sedis	Wickerhamomyces	anomalus	0.000178763	0	0	0	0	0	0	0	0	0	0	0	0	0
Eukarya	Fungi_Ascomycota	Saccharomycetes	Saccharomycetales	Metschnikowiaceae	Clavispora	lusitaniae	0	0	0	0	0	0	0.00340136	0.000928776	9.24044e-05	0	0	8.3647e-05	0	0
Eukarya	Fungi_Ascomycota	Saccharomycetes	Saccharomycetales	Metschnikowiaceae	genus_NA	species_NA	0	0	0	0	0	0	0.000827358	0	0	0	0.000486041	0	0	0
Eukarya	Fungi_Ascomycota	Saccharomycetes	Saccharomycetales	Pichiaceae	Dekkera	anomala	0	0	0	0	0	0	0	0	0	0	0	0.000752823	0	0
Eukarya	Fungi_Ascomycota	Saccharomycetes	Saccharomycetales	Pichiaceae	Hyphopichia	pseudoburtonii	0.000670361	0	0	0	0	0	0	0	0	0	0	0	0	0
Eukarya	Fungi_Ascomycota	Saccharomycetes	Saccharomycetales	Pichiaceae	Issatchenkia	orientalis	0	0	0	0	0	0	0	0	0	0	0	8.3647e-05	0	0
Eukarya	Fungi_Ascomycota	Saccharomycetes	Saccharomycetales	Pichiaceae	Issatchenkia	species_NA	0	0	0	0	0	0	0	0	0	0	0	4.18235e-05	0	0
Eukarya	Fungi_Ascomycota	Saccharomycetes	Saccharomycetales	Pichiaceae	Pichia	fermentans	0	0	0	0	0	0	0	0	0	0	0	8.3647e-05	0	0
Eukarya	Fungi_Ascomycota	Saccharomycetes	Saccharomycetales	Pichiaceae	Pichia	species_NA	0	0	0	0	0	0	0	0	0	0	0	0	0.000598086	0
Eukarya	Fungi_Ascomycota	Saccharomycetes	Saccharomycetales	Saccharomycetaceae	Candida	africana	8.93815e-05	0.000247321	0	0	0	4.34273e-05	9.19287e-05	2.65365e-05	0	5.37663e-05	0	0	0	5.8548e-05
Eukarya	Fungi_Ascomycota	Saccharomycetes	Saccharomycetales	Saccharomycetaceae	Candida	albicans	0.621604	0.712242	0.0486595	0.00118181	0.305061	0.245538	0.576393	0.986732	0.830992	0.918329	0.932866	0.051903	0.4689	0.435304
Eukarya	Fungi_Ascomycota	Saccharomycetes	Saccharomycetales	Saccharomycetaceae	Candida	dosseyi	0	0	0	0	0	0	0	0	0	0.000537663	0	0	0	0
Eukarya	Fungi_Ascomycota	Saccharomycetes	Saccharomycetales	Saccharomycetaceae	Candida	dubliniensis	0.0210493	0.106966	0.91594	0.99856	0	0.000434273	0.135319	0.000583802	0.0631122	0.0182806	0.0012151	0.780887	0.51555	0.472541
Eukarya	Fungi_Ascomycota	Saccharomycetes	Saccharomycetales	Saccharomycetaceae	Candida	ethanolica	0	0	4.16962e-05	0	0	0	0	0	0	0	0	0.00083647	0	0
Eukarya	Fungi_Ascomycota	Saccharomycetes	Saccharomycetales	Saccharomycetaceae	Candida	humilis	0	0	0	0	0	0	0	0	0	0	0	4.18235e-05	0	0
Eukarya	Fungi_Ascomycota	Saccharomycetes	Saccharomycetales	Saccharomycetaceae	Candida	intermedia	0	0.00012366	8.33924e-05	0	0.000426605	0	0	0	0	0	0	0	0	5.8548e-05
Eukarya	Fungi_Ascomycota	Saccharomycetes	Saccharomycetales	Saccharomycetaceae	Candida	parapsilosis	0.125983	0.0526381	0.00104241	0	0.672794	0.675511	0	0.000185755	0.00157087	0.00112909	0.000182266	0	0	0.000175644
Eukarya	Fungi_Ascomycota	Saccharomycetes	Saccharomycetales	Saccharomycetaceae	Candida	tropicalis	0.00196639	8.24402e-05	0	0	0.00034904	8.68546e-05	0.04385	0	0	0.0138717	0	0	0	0.000234192
Eukarya	Fungi_Ascomycota	Saccharomycetes	Saccharomycetales	Saccharomycetaceae	Candida	zeylanoides	0.000223454	0.00247321	0	0	0	0	0.000367715	0	0	0	0	0	0	0
Eukarya	Fungi_Ascomycota	Saccharomycetes	Saccharomycetales	Saccharomycetaceae	Kluyveromyces	marxianus	4.46907e-05	0	0	0	0	0	0	0	0	0	0	0	0	0
Eukarya	Fungi_Ascomycota	Saccharomycetes	Saccharomycetales	Saccharomycetaceae	Lachancea	species_NA	0	0	0	0	0	0	0	0	0	0.000107533	0	0	0	0
Eukarya	Fungi_Ascomycota	Saccharomycetes	Saccharomycetales	Saccharomycetaceae	Saccharomyces	boulardii	0	0	0	0	0	0	0.00101122	0	0	5.37663e-05	0	0	0	5.8548e-05
Eukarya	Fungi_Ascomycota	Saccharomycetes	Saccharomycetales	Saccharomycetaceae	Saccharomyces	cerevisiae	0	0	0	0	0	0	0.00808972	0	9.24044e-05	5.37663e-05	0	0	0	0.00029274
Eukarya	Fungi_Ascomycota	Saccharomycetes	Saccharomycetales	Saccharomycetaceae	Saccharomyces	species_NA	0	0	0	0	0	0	9.19287e-05	0	0	0	0	0	0	0
Eukarya	Fungi_Ascomycota	Saccharomycetes	Saccharomycetales	family_NA	genus_NA	species_NA	0.0014301	0.00185491	8.33924e-05	3.69317e-05	0.000155129	0.000434273	0.00147086	0.000796094	0.0020329	0.000752729	0.000637929	0.000167294	0.00239234	0.000234192
Eukarya	Fungi_Ascomycota	Schizosaccharomycetes	Schizosaccharomycetales	Schizosaccharomycetaceae	Schizosaccharomyces	pombe	0.00706114	0.00939819	0.00183463	0.000110795	0.00271476	0.00112911	0	2.65365e-05	0.000184809	0	0.00012151	0	0	0.000409836
Eukarya	Fungi_Ascomycota	Sordariomycetes	Hypocreales	Bionectriaceae	genus_NA	species_NA	0.000134072	0	0	0	0	0	0	0	0	0	0	0	0	0
Eukarya	Fungi_Ascomycota	Sordariomycetes	Hypocreales	Nectriaceae	Fusarium	culmorum	0	0	0	0	0	0	0	0	0	0	3.03776e-05	0	0	0
Eukarya	Fungi_Ascomycota	Sordariomycetes	Hypocreales	Nectriaceae	Fusarium	species_NA	0.000983196	0.00012366	0	0	0	0	0	0	0	0	0	0	0	0
Eukarya	Fungi_Ascomycota	Sordariomycetes	Hypocreales	Nectriaceae	Gibberella	intricans	4.46907e-05	0	0	0	0	0	0	0	0	0	0	0	0	0
Eukarya	Fungi_Ascomycota	Sordariomycetes	Hypocreales	Nectriaceae	genus_NA	species_NA	0.000357526	0	0	0	0	0	0	0	0	5.37663e-05	0	0	0	0
Eukarya	Fungi_Ascomycota	Sordariomycetes	Hypocreales	family_NA	genus_NA	species_NA	4.46907e-05	4.12201e-05	4.16962e-05	0	0	4.34273e-05	0	0	0.000277213	0.00107533	0	4.18235e-05	0	0
Eukarya	Fungi_Ascomycota	Sordariomycetes	Incertae_sedis	Glomerellaceae	Colletotrichum	circinans	0.000178763	8.24402e-05	0	0	0.000116347	0	0	0	0	0	0	0	0	0
Eukarya	Fungi_Ascomycota	Sordariomycetes	Incertae_sedis	Plectosphaerellaceae	Plectosphaerella	species_NA	4.46907e-05	0	0	0	0	0	0	0	0	0	0	0	0	0
Eukarya	Fungi_Ascomycota	Sordariomycetes	Incertae_sedis	Plectosphaerellaceae	Verticillium	tricorpus	0	0	0	0	0	0	0	0	0	0	0	0.000125471	0	0
Eukarya	Fungi_Ascomycota	Sordariomycetes	Xylariales	Amphisphaeriaceae	Monographella	cucumerina	4.46907e-05	0	0	0	0	0	0	0	0	0	0	0.000125471	0	0
Eukarya	Fungi_Ascomycota	Sordariomycetes	Xylariales	family_NA	genus_NA	species_NA	0.000223454	0	0	0	0	0	0	0	0	0	0	0	0	0
Eukarya	Fungi_Ascomycota	Sordariomycetes	orderx_NA	family_NA	genus_NA	species_NA	0	0.00181369	0	0	0	0	0	0	0	0	0	0	0	0
Eukarya	Fungi_Ascomycota	Taphrinomycetes	Taphrinales	Taphrinaceae	Taphrina	tormentillae	0	0	4.16962e-05	0	0	0	0	0	0	0	0	0	0	0
Eukarya	Fungi_Ascomycota	class_NA	orderx_NA	family_NA	genus_NA	species_NA	4.46907e-05	0.000948063	8.33924e-05	0	0.000232693	0.000303991	0	0	0	0.000215065	0	4.18235e-05	0	5.8548e-05
Eukarya	Fungi_Basidiomycota	Agaricomycetes	Agaricales	Incertae_sedis	Plicaturopsis	crispa	0	0	0	0	0	0	0.00137893	0	0	0	0.000212643	0.000167294	0	0
Eukarya	Fungi_Basidiomycota	Agaricomycetes	Agaricales	Inocybaceae	Crepidotus	applanatus	0.000446907	0	0	0	0	0	0	0	0	0	0	0	0	0
Eukarya	Fungi_Basidiomycota	Agaricomycetes	Agaricales	Marasmiaceae	Sarcomyxa	serotina	0	0	0	0	0	0	0.000551572	0	0	0	0	0	0	0
Eukarya	Fungi_Basidiomycota	Agaricomycetes	Agaricales	Pleurotaceae	Pleurotus	species_NA	4.46907e-05	0	0	0	0	0	0	0	0	0	0	0	0	0
Eukarya	Fungi_Basidiomycota	Agaricomycetes	Agaricales	Strophariaceae	Hypholoma	sublateritium	0	0.00016488	4.16962e-05	0	0	0	0	0	0	0	0	0	0	0
Eukarya	Fungi_Basidiomycota	Agaricomycetes	Agaricales	Tricholomataceae	Clitocybe	nebularis	0	0	0	0	0	0	0	0	0	0	0.000243021	0	0	0
Eukarya	Fungi_Basidiomycota	Agaricomycetes	Atheliales	Atheliaceae	Amphinema	species_NA	0.000357526	0	0	0	0	0	0	0	0	0	0	0	0	0
Eukarya	Fungi_Basidiomycota	Agaricomycetes	Auriculariales	Incertae_sedis	Aporpium	species_NA	0	0	0	0	0	0	0	0	0.00120126	0	0	0	0	0
Eukarya	Fungi_Basidiomycota	Agaricomycetes	Boletales	Amylocorticiaceae	Ceraceomyces	species_NA	0	0.000247321	0	0	0	0	0	0	0	0	0	0	0	0
Eukarya	Fungi_Basidiomycota	Agaricomycetes	Cantharellales	Hydnaceae	Sistotrema	species_NA	0.000268144	0	0	0	0	0	0	0	0	0	0	0	0	0
Eukarya	Fungi_Basidiomycota	Agaricomycetes	Corticiales	Corticiaceae	genus_NA	species_NA	0	0	4.16962e-05	0	0	0	0	0	0	0	0	0	0	0
Eukarya	Fungi_Basidiomycota	Agaricomycetes	Hymenochaetales	Schizoporaceae	Hyphodontia	breviseta	0.000178763	0	0	0	0	0	0	0	0	0	0	0	0	0
Eukarya	Fungi_Basidiomycota	Agaricomycetes	Hymenochaetales	Schizoporaceae	Hyphodontia	species_NA	0.000491598	0	0	0	0	0	0	0	0	0	0	0	0	0
Eukarya	Fungi_Basidiomycota	Agaricomycetes	Incertae_sedis	Incertae_sedis	Oxyporus	corticola	0.00232392	0	0	0	0	0	0	0	0	0	0.000212643	0	0	0
Eukarya	Fungi_Basidiomycota	Agaricomycetes	Incertae_sedis	Incertae_sedis	Resinicium	furfuraceum	0	0.00016488	0	0	0	0	0	0	0	0	0	0	0	0
Eukarya	Fungi_Basidiomycota	Agaricomycetes	Phallales	Phallaceae	Phallus	species_NA	0	0	0	0	0	0	0	0	0	0	9.11328e-05	0	0	0
Eukarya	Fungi_Basidiomycota	Agaricomycetes	Polyporales	Fomitopsidaceae	Antrodia	malicola	0	0.00387469	0	0	0	0	0	0	0	0	0	0	0	0
Eukarya	Fungi_Basidiomycota	Agaricomycetes	Polyporales	Fomitopsidaceae	Piptoporus	betulinus	0	0.00016488	0	0	0	0	0.000183857	0	0	0	0	0	0	0
Eukarya	Fungi_Basidiomycota	Agaricomycetes	Polyporales	Fomitopsidaceae	Postia	sericeomollis	0	0	0	0	0.000232693	0	0	0	0	0	0	0	0	0
Eukarya	Fungi_Basidiomycota	Agaricomycetes	Polyporales	Ganodermataceae	Ganoderma	species_NA	0.00062567	0.000783182	0	0	0	0	0	0	0	0	0	0	0	0
Eukarya	Fungi_Basidiomycota	Agaricomycetes	Polyporales	Meruliaceae	Bjerkandera	adusta	0.000134072	0	0	0	0	0	0	0	0	0	0	0	0	0
Eukarya	Fungi_Basidiomycota	Agaricomycetes	Polyporales	Meruliaceae	Flavodon	flavus	0.000134072	0	0	0	0	0	0	0	0	0	0	0	0	0
Eukarya	Fungi_Basidiomycota	Agaricomycetes	Polyporales	Meruliaceae	Gloeoporus	pannocinctus	0.000134072	0.00016488	0	0	0	0	0	0	0	0	0	0	0	0
Eukarya	Fungi_Basidiomycota	Agaricomycetes	Polyporales	Meruliaceae	Irpex	lacteus	8.93815e-05	0	0	0	0	0	0	0	0	0	0	0	0	0
Eukarya	Fungi_Basidiomycota	Agaricomycetes	Polyporales	Meruliaceae	Mycoacia	fuscoatra	0.000491598	0	0	0	0	0	0.000275786	0	0	0	0	0	0	0
Eukarya	Fungi_Basidiomycota	Agaricomycetes	Polyporales	Meruliaceae	Phlebia	radiata	0	0	0	0	0	0	0	0	0	0	0	0	0	0.00029274
Eukarya	Fungi_Basidiomycota	Agaricomycetes	Polyporales	Meruliaceae	Phlebia	serialis	0	0	4.16962e-05	0	0	0	0	0	0	0	0	0	0	0
Eukarya	Fungi_Basidiomycota	Agaricomycetes	Polyporales	Meruliaceae	Steccherinum	species_NA	0.000312835	0	4.16962e-05	0	0	0	0	0	0	0	0	0	0	0
Eukarya	Fungi_Basidiomycota	Agaricomycetes	Polyporales	Phanerochaetaceae	Antrodiella	species_NA	0	0	0	0	0	0.000260564	0	0	0	0	0	0	0	0
Eukarya	Fungi_Basidiomycota	Agaricomycetes	Polyporales	Phanerochaetaceae	Phlebiopsis	gigantea	0	0	0	0	0	0	0.000643501	0	0	0	0	0	0	0
Eukarya	Fungi_Basidiomycota	Agaricomycetes	Polyporales	Polyporaceae	Cinereomyces	species_NA	0	4.12201e-05	0	0	0	0	0	0	0	0	0	0	0	0
Eukarya	Fungi_Basidiomycota	Agaricomycetes	Polyporales	Polyporaceae	Datronia	mollis	0	8.24402e-05	0	0	0	0	0	0	0	0	0	0	0	0
Eukarya	Fungi_Basidiomycota	Agaricomycetes	Polyporales	Polyporaceae	Perenniporia	subacida	8.93815e-05	0	0	0	0	0	0	0	0	0	0	0	0	0
Eukarya	Fungi_Basidiomycota	Agaricomycetes	Polyporales	Polyporaceae	Poronidulus	conchifer	0	0.00016488	0	0	0	0	0	0	0	0	0	0	0	0
Eukarya	Fungi_Basidiomycota	Agaricomycetes	Polyporales	Polyporaceae	Trametes	pubescens	0	0	0	0	0	0	0	0	0	0	0.000182266	0	0	0
Eukarya	Fungi_Basidiomycota	Agaricomycetes	Polyporales	Polyporaceae	Trametes	versicolor	0.000134072	0.000989283	0	0	0	0	0	0	0.00175568	0	0.000334154	0	0	0
Eukarya	Fungi_Basidiomycota	Agaricomycetes	Polyporales	family_NA	genus_NA	species_NA	0	0	0	0	3.87822e-05	0	0	0	0	0	0	0	0	0
Eukarya	Fungi_Basidiomycota	Agaricomycetes	Russulales	Auriscalpiaceae	Lentinellus	vulpinus	0.00058098	0	0	0	0	0	0	0	0	0	0	0	0	0
Eukarya	Fungi_Basidiomycota	Agaricomycetes	Russulales	Peniophoraceae	Peniophora	species_NA	0	0	4.16962e-05	0	0	0	0	0	0	0	0	0	0	0
Eukarya	Fungi_Basidiomycota	Agaricomycetes	Russulales	Stereaceae	Stereum	species_NA	0.000357526	0	0	0	0	0	0	0	0.000462022	0	0	0	0	0
Eukarya	Fungi_Basidiomycota	Agaricomycetes	orderx_NA	family_NA	genus_NA	species_NA	0.000491598	4.12201e-05	0	0	0	0	0	0	0	0	0	0	0	0
Eukarya	Fungi_Basidiomycota	Exobasidiomycetes	Incertae_sedis	Incertae_sedis	Meira	argovae	0	0	0	0	0	0	0	5.30729e-05	0	0	0	0	0	0
Eukarya	Fungi_Basidiomycota	Exobasidiomycetes	Malasseziales	Malasseziaceae	Malassezia	dermatis	0	0	0	0	0	0	0	0	0	5.37663e-05	0	0	0	0
Eukarya	Fungi_Basidiomycota	Exobasidiomycetes	Malasseziales	Malasseziaceae	Malassezia	globosa	0.000134072	4.12201e-05	4.16962e-05	0	0	0	0.000275786	0	0.00184809	0	0.000577174	0	0	0.000526932
Eukarya	Fungi_Basidiomycota	Exobasidiomycetes	Malasseziales	Malasseziaceae	Malassezia	restricta	4.46907e-05	0.00012366	0	0	0	0	0	0	0	0	0	0	0	0
Eukarya	Fungi_Basidiomycota	Exobasidiomycetes	orderx_NA	family_NA	genus_NA	species_NA	0	0	0	0	0	0	0	0	0	0	0	8.3647e-05	0	0
Eukarya	Fungi_Basidiomycota	Incertae_sedis	Malasseziales	Incertae_sedis	Malassezia	globosa	0.000536289	0.000329761	0	0	0	0	0	0	0	0	0	0	0	0
Eukarya	Fungi_Basidiomycota	Incertae_sedis	Malasseziales	Incertae_sedis	Malassezia	restricta	0.00286021	0	0	0	0.000387822	4.34273e-05	0.00349329	0.000159219	0.00157087	0.000161299	0.00115435	4.18235e-05	0.00119617	0.00210773
Eukarya	Fungi_Basidiomycota	Incertae_sedis	Malasseziales	Incertae_sedis	Malassezia	species_NA	0.000178763	0.000206101	0	0	3.87822e-05	0	0	0	9.24044e-05	0	3.03776e-05	0	0	5.8548e-05
Eukarya	Fungi_Basidiomycota	Incertae_sedis	Malasseziales	Incertae_sedis	Malassezia	sympodialis	0	0	0	0	0	0	0.000919287	0	0	0	0	0	0	0
Eukarya	Fungi_Basidiomycota	Incertae_sedis	Malasseziales	family_NA	genus_NA	species_NA	0.00442438	0.00230833	0.000458658	0	0.00034904	0.000303991	0.0535025	0.00045112	0.000184809	0.00220442	0.00279474	0.000209118	0.000598086	0.0015808
Eukarya	Fungi_Basidiomycota	Microbotryomycetes	Sporidiobolales	Incertae_sedis	Rhodotorula	dairenensis	0	0.00016488	0	0	0	0	0	0	0	0	0	0	0	0
Eukarya	Fungi_Basidiomycota	Microbotryomycetes	Sporidiobolales	Incertae_sedis	Rhodotorula	glutinis	0	0	0	0	0	4.34273e-05	0	0	0	0	0	0	0	0
Eukarya	Fungi_Basidiomycota	Microbotryomycetes	Sporidiobolales	Incertae_sedis	Rhodotorula	ingeniosa	0.000268144	0	0	0	0	0	0	0	0	0	0	0	0	0
Eukarya	Fungi_Basidiomycota	Microbotryomycetes	Sporidiobolales	Incertae_sedis	Rhodotorula	mucilaginosa	0	0.000329761	0	0	0	0	0	0	0	0	0	0	0	0
Eukarya	Fungi_Basidiomycota	Microbotryomycetes	Sporidiobolales	Incertae_sedis	Rhodotorula	slooffiae	0	0.000288541	0	0	0	0	0	0	0	0	0	0	0	0
Eukarya	Fungi_Basidiomycota	Microbotryomycetes	Sporidiobolales	Incertae_sedis	Rhodotorula	species_NA	0	0	0	0	3.87822e-05	0	0	0	0	0	0	0	0	5.8548e-05
Eukarya	Fungi_Basidiomycota	Microbotryomycetes	Sporidiobolales	Incertae_sedis	Sporobolomyces	foliicola	0	0	0.000125089	0	0	0	0	0	0	0	0	0	0	0
Eukarya	Fungi_Basidiomycota	Microbotryomycetes	Sporidiobolales	family_NA	genus_NA	species_NA	0	4.12201e-05	0	0	0	0	0	0	0	0	0	0	0	0
Eukarya	Fungi_Basidiomycota	Pucciniomycetes	Pucciniales	Pucciniaceae	Puccinia	striiformis	8.93815e-05	0	0	0	0	0	0	0	0	0	0	0	0	0
Eukarya	Fungi_Basidiomycota	Tremellomycetes	Filobasidiales	Filobasidiaceae	Cryptococcus	species_NA	0.000134072	0	0	0	0	0	0	0	0	0	0	0	0	0
Eukarya	Fungi_Basidiomycota	Tremellomycetes	Filobasidiales	Filobasidiaceae	Filobasidium	capsuligenum	0.000134072	0	0	0	0	0	0	0	0	0	0	0	0	0
Eukarya	Fungi_Basidiomycota	Tremellomycetes	Tremellales	Incertae_sedis	Bandoniozyma	complexa	0	0	0	0	0	0	0	0.000318438	0	0.000483897	0	0	0	0
Eukarya	Fungi_Basidiomycota	Tremellomycetes	Tremellales	Incertae_sedis	Bandoniozyma	noutii	0	0	0	0	0	0	0	7.96094e-05	0	0.000376364	0	0	0	0
Eukarya	Fungi_Basidiomycota	Tremellomycetes	Tremellales	Incertae_sedis	Cryptococcus	curvatus	0	0	0	0	0	0	0	0	0	0	0.00100246	0	0	0
Eukarya	Fungi_Basidiomycota	Tremellomycetes	Tremellales	Incertae_sedis	Cryptococcus	paraflavus	0	0	0	0	0	0	0.0019305	0	0	0	0	0	0	0
Eukarya	Fungi_Basidiomycota	Tremellomycetes	Tremellales	family_NA	genus_NA	species_NA	0	0	0	0	0	0	0.000459643	0.000238828	0	0	0	0	0	0
Eukarya	Fungi_Basidiomycota	Tremellomycetes	Trichosporonales	Trichosporonaceae	Trichosporon	loubieri	0.000402217	0	0	0	0	0	0	0	0.000277213	0	0	0	0	0
Eukarya	Fungi_Basidiomycota	Tremellomycetes	orderx_NA	family_NA	genus_NA	species_NA	0	0	0	0	0	0	0	0	0	0	0	0.000376412	0	0
Eukarya	Fungi_Basidiomycota	Ustilaginomycetes	Ustilaginales	Ustilaginaceae	Ustilago	syntherismae	0	0.00300907	0	0	0.000271476	0	0	0	0	0	0.00012151	0	0	0
Eukarya	Fungi_Basidiomycota	Wallemiomycetes	Wallemiales	family_NA	genus_NA	species_NA	0.000178763	0.00016488	0	0	0	0	0.000275786	0	0	0	0	0	0	0
Eukarya	Fungi_Basidiomycota	Wallemiomycetes	orderx_NA	family_NA	genus_NA	species_NA	0.000134072	0	0	0	0	0	0.000275786	0	0	0	0	0	0	0
Eukarya	Fungi_Basidiomycota	class_NA	orderx_NA	family_NA	genus_NA	species_NA	0.0495173	0.0664056	0.0110495	7.38634e-05	0.0112468	0.0042993	0.0832874	0.0048031	0.021715	0.00919404	0.0172241	0.00163112	0.00299043	0.00790398
Eukarya	phylum_NA	class_NA	orderx_NA	family_NA	genus_NA	species_NA	0.00875939	0.00218467	0.00141767	0	0.00100834	0.0023885	0.00799779	0.000769557	0.0021253	0.00618313	0.0110271	0.00217482	0.000598086	0.0015808
Unknown	phylum_NA	class_NA	orderx_NA	family_NA	genus_NA	species_NA	0.060556	0.00140148	0.00592086	3.69317e-05	0.00124103	0.0220611	0.0396213	7.96094e-05	0.0391794	0.0138717	0.019229	0.108365	0.00358852	0.0700234
Footnotes:
1) Fungal identification for all CF subject samples are normalized to the total number of reads in a sample by percent.
2) Sequences assigned to either the "eukarya" domain or the unknown domain were generally of plant origin.
3) Sequences in "Fungi_Basidiomycota" were generally predicted to be Malassezia spp., but there were not enough sequences in the database for VAMPS to make the assignment.

## Sheet: Number of reads
Domain	Phylum	Class	Order	Family	Genus	Species	Patient #1 pre	Patient #1 post	Patient #2 pre	Patient #2 post	Patient #3 pre	Patient #3 post	Patient #6 pre	Patient #6 post	Patient #8 pre	Patient #8 inter	Patient #8 post	Patient #9 pre	Patient #9 inter	Patient #9 post
Eukarya	Fungi	class_NA	orderx_NA	family_NA	genus_NA	species_NA	1728	375	307	0	77	1077	358	133	315	235	323	1221	5	103
Eukarya	Fungi_Ascomycota	Dothideomycetes	Botryosphaeriales	Botryosphaeriaceae	Lasiodiplodia	species_NA	0	0	0	0	0	0	0	0	0	0	0	0	1	0
Eukarya	Fungi_Ascomycota	Dothideomycetes	Capnodiales	Davidiellaceae	Cladosporium	cladosporioides	1	0	0	0	0	0	0	0	0	0	0	0	0	0
Eukarya	Fungi_Ascomycota	Dothideomycetes	Capnodiales	Davidiellaceae	Cladosporium	species_NA	0	2	2	0	0	0	0	0	0	0	0	0	0	0
Eukarya	Fungi_Ascomycota	Dothideomycetes	Capnodiales	Davidiellaceae	Cladosporium	sphaerospermum	0	5	0	0	0	0	0	0	0	0	0	0	0	0
Eukarya	Fungi_Ascomycota	Dothideomycetes	Capnodiales	Davidiellaceae	Davidiella	tassiana	1	0	0	0	0	0	0	0	0	0	0	0	0	0
Eukarya	Fungi_Ascomycota	Dothideomycetes	Capnodiales	Mycosphaerellaceae	genus_NA	species_NA	0	7	0	0	0	1	7	9	0	0	0	0	0	0
Eukarya	Fungi_Ascomycota	Dothideomycetes	Capnodiales	family_NA	genus_NA	species_NA	1	0	0	0	0	0	0	0	0	0	0	0	0	2
Eukarya	Fungi_Ascomycota	Dothideomycetes	Dothideales	Dothioraceae	Aureobasidium	species_NA	0	4	0	0	0	0	0	0	0	0	0	0	0	0
Eukarya	Fungi_Ascomycota	Dothideomycetes	Pleosporales	Incertae_sedis	Leptosphaerulina	species_NA	69	0	0	0	0	0	0	0	0	0	0	0	0	3
Eukarya	Fungi_Ascomycota	Dothideomycetes	Pleosporales	Incertae_sedis	Phoma	herbarum	0	146	0	0	0	0	0	0	0	0	0	0	0	0
Eukarya	Fungi_Ascomycota	Dothideomycetes	Pleosporales	Phaeosphaeriaceae	Phaeosphaeriopsis	species_NA	1	0	0	0	0	0	0	0	0	0	0	0	0	0
Eukarya	Fungi_Ascomycota	Dothideomycetes	Pleosporales	Phaeosphaeriaceae	Stagonospora	species_NA	0	36	0	0	0	0	0	0	0	0	0	0	0	0
Eukarya	Fungi_Ascomycota	Dothideomycetes	Pleosporales	Pleosporaceae	Alternaria	species_NA	0	0	0	0	0	0	0	0	0	0	0	2	0	0
Eukarya	Fungi_Ascomycota	Dothideomycetes	Pleosporales	Pleosporaceae	Alternaria	triticina	0	0	0	0	0	0	0	0	0	0	0	1	0	0
Eukarya	Fungi_Ascomycota	Dothideomycetes	Pleosporales	Pleosporaceae	Epicoccum	nigrum	1	0	0	0	0	0	0	0	0	0	0	0	0	0
Eukarya	Fungi_Ascomycota	Dothideomycetes	Pleosporales	Pleosporaceae	genus_NA	species_NA	4	16	1	0	0	1	0	0	0	0	0	9	0	0
Eukarya	Fungi_Ascomycota	Dothideomycetes	Pleosporales	family_NA	genus_NA	species_NA	1	7	0	0	0	0	0	0	0	1	2	0	0	0
Eukarya	Fungi_Ascomycota	Eurotiomycetes	Chaetothyriales	family_NA	genus_NA	species_NA	0	0	0	0	0	0	0	0	0	0	0	0	0	1
Eukarya	Fungi_Ascomycota	Eurotiomycetes	Eurotiales	Trichocomaceae	Aspergillus	species_NA	17	0	0	0	0	0	4	0	0	0	1	0	0	0
Eukarya	Fungi_Ascomycota	Eurotiomycetes	Eurotiales	Trichocomaceae	Aspergillus	unguis	0	4	0	0	0	2	0	0	0	0	0	0	0	0
Eukarya	Fungi_Ascomycota	Eurotiomycetes	Eurotiales	Trichocomaceae	Penicillium	citrinum	0	0	0	0	0	0	0	0	0	0	0	2	0	0
Eukarya	Fungi_Ascomycota	Eurotiomycetes	Eurotiales	Trichocomaceae	Penicillium	species_NA	1	4	0	0	2	1	0	0	0	0	0	0	0	0
Eukarya	Fungi_Ascomycota	Eurotiomycetes	Eurotiales	family_NA	genus_NA	species_NA	0	4	0	0	1	2	0	0	0	0	0	0	0	0
Eukarya	Fungi_Ascomycota	Incertae_sedis	Incertae_sedis	Incertae_sedis	Minimidochium	species_NA	0	6	0	0	0	0	0	0	0	0	0	0	0	0
Eukarya	Fungi_Ascomycota	Leotiomycetes	Helotiales	Helotiaceae	Hymenoscyphus	species_NA	0	0	0	0	1	0	0	0	0	0	0	0	0	0
Eukarya	Fungi_Ascomycota	Leotiomycetes	Helotiales	family_NA	genus_NA	species_NA	0	0	0	0	0	0	0	0	0	1	0	0	0	0
Eukarya	Fungi_Ascomycota	Saccharomycetes	Saccharomycetales	Debaryomycetaceae	Meyerozyma	caribbica	0	0	0	0	0	0	1	0	0	0	0	0	0	0
Eukarya	Fungi_Ascomycota	Saccharomycetes	Saccharomycetales	Debaryomycetaceae	Meyerozyma	guilliermondii	0	7	0	0	4	0	0	0	20	3	4	1	0	1
Eukarya	Fungi_Ascomycota	Saccharomycetes	Saccharomycetales	Dipodascaceae	Dipodascus	australiensis	0	0	0	0	0	0	0	0	0	0	0	1	0	0
Eukarya	Fungi_Ascomycota	Saccharomycetes	Saccharomycetales	Incertae_sedis	Debaryomyces	hansenii	0	33	0	0	0	0	0	0	3	1	0	0	0	0
Eukarya	Fungi_Ascomycota	Saccharomycetes	Saccharomycetales	Incertae_sedis	Debaryomyces	species_NA	0	1	0	0	0	0	0	0	0	0	0	0	0	0
Eukarya	Fungi_Ascomycota	Saccharomycetes	Saccharomycetales	Incertae_sedis	Wickerhamomyces	anomalus	4	0	0	0	0	0	0	0	0	0	0	0	0	0
Eukarya	Fungi_Ascomycota	Saccharomycetes	Saccharomycetales	Metschnikowiaceae	Clavispora	lusitaniae	0	0	0	0	0	0	37	35	1	0	0	2	0	0
Eukarya	Fungi_Ascomycota	Saccharomycetes	Saccharomycetales	Metschnikowiaceae	genus_NA	species_NA	0	0	0	0	0	0	9	0	0	0	16	0	0	0
Eukarya	Fungi_Ascomycota	Saccharomycetes	Saccharomycetales	Pichiaceae	Dekkera	anomala	0	0	0	0	0	0	0	0	0	0	0	18	0	0
Eukarya	Fungi_Ascomycota	Saccharomycetes	Saccharomycetales	Pichiaceae	Hyphopichia	pseudoburtonii	15	0	0	0	0	0	0	0	0	0	0	0	0	0
Eukarya	Fungi_Ascomycota	Saccharomycetes	Saccharomycetales	Pichiaceae	Issatchenkia	orientalis	0	0	0	0	0	0	0	0	0	0	0	2	0	0
Eukarya	Fungi_Ascomycota	Saccharomycetes	Saccharomycetales	Pichiaceae	Issatchenkia	species_NA	0	0	0	0	0	0	0	0	0	0	0	1	0	0
Eukarya	Fungi_Ascomycota	Saccharomycetes	Saccharomycetales	Pichiaceae	Pichia	fermentans	0	0	0	0	0	0	0	0	0	0	0	2	0	0
Eukarya	Fungi_Ascomycota	Saccharomycetes	Saccharomycetales	Pichiaceae	Pichia	species_NA	0	0	0	0	0	0	0	0	0	0	0	0	1	0
Eukarya	Fungi_Ascomycota	Saccharomycetes	Saccharomycetales	Saccharomycetaceae	Candida	africana	2	6	0	0	0	1	1	1	0	1	0	0	0	1
Eukarya	Fungi_Ascomycota	Saccharomycetes	Saccharomycetales	Saccharomycetaceae	Candida	albicans	13909	17279	1167	32	7866	5654	6270	37184	8993	17080	30709	1241	784	7435
Eukarya	Fungi_Ascomycota	Saccharomycetes	Saccharomycetales	Saccharomycetaceae	Candida	dosseyi	0	0	0	0	0	0	0	0	0	10	0	0	0	0
Eukarya	Fungi_Ascomycota	Saccharomycetes	Saccharomycetales	Saccharomycetaceae	Candida	dubliniensis	471	2595	21967	27038	0	10	1472	22	683	340	40	18671	862	8071
Eukarya	Fungi_Ascomycota	Saccharomycetes	Saccharomycetales	Saccharomycetaceae	Candida	ethanolica	0	0	1	0	0	0	0	0	0	0	0	20	0	0
Eukarya	Fungi_Ascomycota	Saccharomycetes	Saccharomycetales	Saccharomycetaceae	Candida	humilis	0	0	0	0	0	0	0	0	0	0	0	1	0	0
Eukarya	Fungi_Ascomycota	Saccharomycetes	Saccharomycetales	Saccharomycetaceae	Candida	intermedia	0	3	2	0	11	0	0	0	0	0	0	0	0	1
Eukarya	Fungi_Ascomycota	Saccharomycetes	Saccharomycetales	Saccharomycetaceae	Candida	parapsilosis	2819	1277	25	0	17348	15555	0	7	17	21	6	0	0	3
Eukarya	Fungi_Ascomycota	Saccharomycetes	Saccharomycetales	Saccharomycetaceae	Candida	tropicalis	44	2	0	0	9	2	477	0	0	258	0	0	0	4
Eukarya	Fungi_Ascomycota	Saccharomycetes	Saccharomycetales	Saccharomycetaceae	Candida	zeylanoides	5	60	0	0	0	0	4	0	0	0	0	0	0	0
Eukarya	Fungi_Ascomycota	Saccharomycetes	Saccharomycetales	Saccharomycetaceae	Kluyveromyces	marxianus	1	0	0	0	0	0	0	0	0	0	0	0	0	0
Eukarya	Fungi_Ascomycota	Saccharomycetes	Saccharomycetales	Saccharomycetaceae	Lachancea	species_NA	0	0	0	0	0	0	0	0	0	2	0	0	0	0
Eukarya	Fungi_Ascomycota	Saccharomycetes	Saccharomycetales	Saccharomycetaceae	Saccharomyces	boulardii	0	0	0	0	0	0	11	0	0	1	0	0	0	1
Eukarya	Fungi_Ascomycota	Saccharomycetes	Saccharomycetales	Saccharomycetaceae	Saccharomyces	cerevisiae	0	0	0	0	0	0	88	0	1	1	0	0	0	5
Eukarya	Fungi_Ascomycota	Saccharomycetes	Saccharomycetales	Saccharomycetaceae	Saccharomyces	species_NA	0	0	0	0	0	0	1	0	0	0	0	0	0	0
Eukarya	Fungi_Ascomycota	Saccharomycetes	Saccharomycetales	family_NA	genus_NA	species_NA	32	45	2	1	4	10	16	30	22	14	21	4	4	4
Eukarya	Fungi_Ascomycota	Schizosaccharomycetes	Schizosaccharomycetales	Schizosaccharomycetaceae	Schizosaccharomyces	pombe	158	228	44	3	70	26	0	1	2	0	4	0	0	7
Eukarya	Fungi_Ascomycota	Sordariomycetes	Hypocreales	Bionectriaceae	genus_NA	species_NA	3	0	0	0	0	0	0	0	0	0	0	0	0	0
Eukarya	Fungi_Ascomycota	Sordariomycetes	Hypocreales	Nectriaceae	Fusarium	culmorum	0	0	0	0	0	0	0	0	0	0	1	0	0	0
Eukarya	Fungi_Ascomycota	Sordariomycetes	Hypocreales	Nectriaceae	Fusarium	species_NA	22	3	0	0	0	0	0	0	0	0	0	0	0	0
Eukarya	Fungi_Ascomycota	Sordariomycetes	Hypocreales	Nectriaceae	Gibberella	intricans	1	0	0	0	0	0	0	0	0	0	0	0	0	0
Eukarya	Fungi_Ascomycota	Sordariomycetes	Hypocreales	Nectriaceae	genus_NA	species_NA	8	0	0	0	0	0	0	0	0	1	0	0	0	0
Eukarya	Fungi_Ascomycota	Sordariomycetes	Hypocreales	family_NA	genus_NA	species_NA	1	1	1	0	0	1	0	0	3	20	0	1	0	0
Eukarya	Fungi_Ascomycota	Sordariomycetes	Incertae_sedis	Glomerellaceae	Colletotrichum	circinans	4	2	0	0	3	0	0	0	0	0	0	0	0	0
Eukarya	Fungi_Ascomycota	Sordariomycetes	Incertae_sedis	Plectosphaerellaceae	Plectosphaerella	species_NA	1	0	0	0	0	0	0	0	0	0	0	0	0	0
Eukarya	Fungi_Ascomycota	Sordariomycetes	Incertae_sedis	Plectosphaerellaceae	Verticillium	tricorpus	0	0	0	0	0	0	0	0	0	0	0	3	0	0
Eukarya	Fungi_Ascomycota	Sordariomycetes	Xylariales	Amphisphaeriaceae	Monographella	cucumerina	1	0	0	0	0	0	0	0	0	0	0	3	0	0
Eukarya	Fungi_Ascomycota	Sordariomycetes	Xylariales	family_NA	genus_NA	species_NA	5	0	0	0	0	0	0	0	0	0	0	0	0	0
Eukarya	Fungi_Ascomycota	Sordariomycetes	orderx_NA	family_NA	genus_NA	species_NA	0	44	0	0	0	0	0	0	0	0	0	0	0	0
Eukarya	Fungi_Ascomycota	Taphrinomycetes	Taphrinales	Taphrinaceae	Taphrina	tormentillae	0	0	1	0	0	0	0	0	0	0	0	0	0	0
Eukarya	Fungi_Ascomycota	class_NA	orderx_NA	family_NA	genus_NA	species_NA	1	23	2	0	6	7	0	0	0	4	0	1	0	1
Eukarya	Fungi_Basidiomycota	Agaricomycetes	Agaricales	Incertae_sedis	Plicaturopsis	crispa	0	0	0	0	0	0	15	0	0	0	7	4	0	0
Eukarya	Fungi_Basidiomycota	Agaricomycetes	Agaricales	Inocybaceae	Crepidotus	applanatus	10	0	0	0	0	0	0	0	0	0	0	0	0	0
Eukarya	Fungi_Basidiomycota	Agaricomycetes	Agaricales	Marasmiaceae	Sarcomyxa	serotina	0	0	0	0	0	0	6	0	0	0	0	0	0	0
Eukarya	Fungi_Basidiomycota	Agaricomycetes	Agaricales	Pleurotaceae	Pleurotus	species_NA	1	0	0	0	0	0	0	0	0	0	0	0	0	0
Eukarya	Fungi_Basidiomycota	Agaricomycetes	Agaricales	Strophariaceae	Hypholoma	sublateritium	0	4	1	0	0	0	0	0	0	0	0	0	0	0
Eukarya	Fungi_Basidiomycota	Agaricomycetes	Agaricales	Tricholomataceae	Clitocybe	nebularis	0	0	0	0	0	0	0	0	0	0	8	0	0	0
Eukarya	Fungi_Basidiomycota	Agaricomycetes	Atheliales	Atheliaceae	Amphinema	species_NA	8	0	0	0	0	0	0	0	0	0	0	0	0	0
Eukarya	Fungi_Basidiomycota	Agaricomycetes	Auriculariales	Incertae_sedis	Aporpium	species_NA	0	0	0	0	0	0	0	0	13	0	0	0	0	0
Eukarya	Fungi_Basidiomycota	Agaricomycetes	Boletales	Amylocorticiaceae	Ceraceomyces	species_NA	0	6	0	0	0	0	0	0	0	0	0	0	0	0
Eukarya	Fungi_Basidiomycota	Agaricomycetes	Cantharellales	Hydnaceae	Sistotrema	species_NA	6	0	0	0	0	0	0	0	0	0	0	0	0	0
Eukarya	Fungi_Basidiomycota	Agaricomycetes	Corticiales	Corticiaceae	genus_NA	species_NA	0	0	1	0	0	0	0	0	0	0	0	0	0	0
Eukarya	Fungi_Basidiomycota	Agaricomycetes	Hymenochaetales	Schizoporaceae	Hyphodontia	breviseta	4	0	0	0	0	0	0	0	0	0	0	0	0	0
Eukarya	Fungi_Basidiomycota	Agaricomycetes	Hymenochaetales	Schizoporaceae	Hyphodontia	species_NA	11	0	0	0	0	0	0	0	0	0	0	0	0	0
Eukarya	Fungi_Basidiomycota	Agaricomycetes	Incertae_sedis	Incertae_sedis	Oxyporus	corticola	52	0	0	0	0	0	0	0	0	0	7	0	0	0
Eukarya	Fungi_Basidiomycota	Agaricomycetes	Incertae_sedis	Incertae_sedis	Resinicium	furfuraceum	0	4	0	0	0	0	0	0	0	0	0	0	0	0
Eukarya	Fungi_Basidiomycota	Agaricomycetes	Phallales	Phallaceae	Phallus	species_NA	0	0	0	0	0	0	0	0	0	0	3	0	0	0
Eukarya	Fungi_Basidiomycota	Agaricomycetes	Polyporales	Fomitopsidaceae	Antrodia	malicola	0	94	0	0	0	0	0	0	0	0	0	0	0	0
Eukarya	Fungi_Basidiomycota	Agaricomycetes	Polyporales	Fomitopsidaceae	Piptoporus	betulinus	0	4	0	0	0	0	2	0	0	0	0	0	0	0
Eukarya	Fungi_Basidiomycota	Agaricomycetes	Polyporales	Fomitopsidaceae	Postia	sericeomollis	0	0	0	0	6	0	0	0	0	0	0	0	0	0
Eukarya	Fungi_Basidiomycota	Agaricomycetes	Polyporales	Ganodermataceae	Ganoderma	species_NA	14	19	0	0	0	0	0	0	0	0	0	0	0	0
Eukarya	Fungi_Basidiomycota	Agaricomycetes	Polyporales	Meruliaceae	Bjerkandera	adusta	3	0	0	0	0	0	0	0	0	0	0	0	0	0
Eukarya	Fungi_Basidiomycota	Agaricomycetes	Polyporales	Meruliaceae	Flavodon	flavus	3	0	0	0	0	0	0	0	0	0	0	0	0	0
Eukarya	Fungi_Basidiomycota	Agaricomycetes	Polyporales	Meruliaceae	Gloeoporus	pannocinctus	3	4	0	0	0	0	0	0	0	0	0	0	0	0
Eukarya	Fungi_Basidiomycota	Agaricomycetes	Polyporales	Meruliaceae	Irpex	lacteus	2	0	0	0	0	0	0	0	0	0	0	0	0	0
Eukarya	Fungi_Basidiomycota	Agaricomycetes	Polyporales	Meruliaceae	Mycoacia	fuscoatra	11	0	0	0	0	0	3	0	0	0	0	0	0	0
Eukarya	Fungi_Basidiomycota	Agaricomycetes	Polyporales	Meruliaceae	Phlebia	radiata	0	0	0	0	0	0	0	0	0	0	0	0	0	5
Eukarya	Fungi_Basidiomycota	Agaricomycetes	Polyporales	Meruliaceae	Phlebia	serialis	0	0	1	0	0	0	0	0	0	0	0	0	0	0
Eukarya	Fungi_Basidiomycota	Agaricomycetes	Polyporales	Meruliaceae	Steccherinum	species_NA	7	0	1	0	0	0	0	0	0	0	0	0	0	0
Eukarya	Fungi_Basidiomycota	Agaricomycetes	Polyporales	Phanerochaetaceae	Antrodiella	species_NA	0	0	0	0	0	6	0	0	0	0	0	0	0	0
Eukarya	Fungi_Basidiomycota	Agaricomycetes	Polyporales	Phanerochaetaceae	Phlebiopsis	gigantea	0	0	0	0	0	0	7	0	0	0	0	0	0	0
Eukarya	Fungi_Basidiomycota	Agaricomycetes	Polyporales	Polyporaceae	Cinereomyces	species_NA	0	1	0	0	0	0	0	0	0	0	0	0	0	0
Eukarya	Fungi_Basidiomycota	Agaricomycetes	Polyporales	Polyporaceae	Datronia	mollis	0	2	0	0	0	0	0	0	0	0	0	0	0	0
Eukarya	Fungi_Basidiomycota	Agaricomycetes	Polyporales	Polyporaceae	Perenniporia	subacida	2	0	0	0	0	0	0	0	0	0	0	0	0	0
Eukarya	Fungi_Basidiomycota	Agaricomycetes	Polyporales	Polyporaceae	Poronidulus	conchifer	0	4	0	0	0	0	0	0	0	0	0	0	0	0
Eukarya	Fungi_Basidiomycota	Agaricomycetes	Polyporales	Polyporaceae	Trametes	pubescens	0	0	0	0	0	0	0	0	0	0	6	0	0	0
Eukarya	Fungi_Basidiomycota	Agaricomycetes	Polyporales	Polyporaceae	Trametes	versicolor	3	24	0	0	0	0	0	0	19	0	11	0	0	0
Eukarya	Fungi_Basidiomycota	Agaricomycetes	Polyporales	family_NA	genus_NA	species_NA	0	0	0	0	1	0	0	0	0	0	0	0	0	0
Eukarya	Fungi_Basidiomycota	Agaricomycetes	Russulales	Auriscalpiaceae	Lentinellus	vulpinus	13	0	0	0	0	0	0	0	0	0	0	0	0	0
Eukarya	Fungi_Basidiomycota	Agaricomycetes	Russulales	Peniophoraceae	Peniophora	species_NA	0	0	1	0	0	0	0	0	0	0	0	0	0	0
Eukarya	Fungi_Basidiomycota	Agaricomycetes	Russulales	Stereaceae	Stereum	species_NA	8	0	0	0	0	0	0	0	5	0	0	0	0	0
Eukarya	Fungi_Basidiomycota	Agaricomycetes	orderx_NA	family_NA	genus_NA	species_NA	11	1	0	0	0	0	0	0	0	0	0	0	0	0
Eukarya	Fungi_Basidiomycota	Exobasidiomycetes	Incertae_sedis	Incertae_sedis	Meira	argovae	0	0	0	0	0	0	0	2	0	0	0	0	0	0
Eukarya	Fungi_Basidiomycota	Exobasidiomycetes	Malasseziales	Malasseziaceae	Malassezia	dermatis	0	0	0	0	0	0	0	0	0	1	0	0	0	0
Eukarya	Fungi_Basidiomycota	Exobasidiomycetes	Malasseziales	Malasseziaceae	Malassezia	globosa	3	1	1	0	0	0	3	0	20	0	19	0	0	9
Eukarya	Fungi_Basidiomycota	Exobasidiomycetes	Malasseziales	Malasseziaceae	Malassezia	restricta	1	3	0	0	0	0	0	0	0	0	0	0	0	0
Eukarya	Fungi_Basidiomycota	Exobasidiomycetes	orderx_NA	family_NA	genus_NA	species_NA	0	0	0	0	0	0	0	0	0	0	0	2	0	0
Eukarya	Fungi_Basidiomycota	Incertae_sedis	Malasseziales	Incertae_sedis	Malassezia	globosa	12	8	0	0	0	0	0	0	0	0	0	0	0	0
Eukarya	Fungi_Basidiomycota	Incertae_sedis	Malasseziales	Incertae_sedis	Malassezia	restricta	64	0	0	0	10	1	38	6	17	3	38	1	2	36
Eukarya	Fungi_Basidiomycota	Incertae_sedis	Malasseziales	Incertae_sedis	Malassezia	species_NA	4	5	0	0	1	0	0	0	1	0	1	0	0	1
Eukarya	Fungi_Basidiomycota	Incertae_sedis	Malasseziales	Incertae_sedis	Malassezia	sympodialis	0	0	0	0	0	0	10	0	0	0	0	0	0	0
Eukarya	Fungi_Basidiomycota	Incertae_sedis	Malasseziales	family_NA	genus_NA	species_NA	99	56	11	0	9	7	582	17	2	41	92	5	1	27
Eukarya	Fungi_Basidiomycota	Microbotryomycetes	Sporidiobolales	Incertae_sedis	Rhodotorula	dairenensis	0	4	0	0	0	0	0	0	0	0	0	0	0	0
Eukarya	Fungi_Basidiomycota	Microbotryomycetes	Sporidiobolales	Incertae_sedis	Rhodotorula	glutinis	0	0	0	0	0	1	0	0	0	0	0	0	0	0
Eukarya	Fungi_Basidiomycota	Microbotryomycetes	Sporidiobolales	Incertae_sedis	Rhodotorula	ingeniosa	6	0	0	0	0	0	0	0	0	0	0	0	0	0
Eukarya	Fungi_Basidiomycota	Microbotryomycetes	Sporidiobolales	Incertae_sedis	Rhodotorula	mucilaginosa	0	8	0	0	0	0	0	0	0	0	0	0	0	0
Eukarya	Fungi_Basidiomycota	Microbotryomycetes	Sporidiobolales	Incertae_sedis	Rhodotorula	slooffiae	0	7	0	0	0	0	0	0	0	0	0	0	0	0
Eukarya	Fungi_Basidiomycota	Microbotryomycetes	Sporidiobolales	Incertae_sedis	Rhodotorula	species_NA	0	0	0	0	1	0	0	0	0	0	0	0	0	1
Eukarya	Fungi_Basidiomycota	Microbotryomycetes	Sporidiobolales	Incertae_sedis	Sporobolomyces	foliicola	0	0	3	0	0	0	0	0	0	0	0	0	0	0
Eukarya	Fungi_Basidiomycota	Microbotryomycetes	Sporidiobolales	family_NA	genus_NA	species_NA	0	1	0	0	0	0	0	0	0	0	0	0	0	0
Eukarya	Fungi_Basidiomycota	Pucciniomycetes	Pucciniales	Pucciniaceae	Puccinia	striiformis	2	0	0	0	0	0	0	0	0	0	0	0	0	0
Eukarya	Fungi_Basidiomycota	Tremellomycetes	Filobasidiales	Filobasidiaceae	Cryptococcus	species_NA	3	0	0	0	0	0	0	0	0	0	0	0	0	0
Eukarya	Fungi_Basidiomycota	Tremellomycetes	Filobasidiales	Filobasidiaceae	Filobasidium	capsuligenum	3	0	0	0	0	0	0	0	0	0	0	0	0	0
Eukarya	Fungi_Basidiomycota	Tremellomycetes	Tremellales	Incertae_sedis	Bandoniozyma	complexa	0	0	0	0	0	0	0	12	0	9	0	0	0	0
Eukarya	Fungi_Basidiomycota	Tremellomycetes	Tremellales	Incertae_sedis	Bandoniozyma	noutii	0	0	0	0	0	0	0	3	0	7	0	0	0	0
Eukarya	Fungi_Basidiomycota	Tremellomycetes	Tremellales	Incertae_sedis	Cryptococcus	curvatus	0	0	0	0	0	0	0	0	0	0	33	0	0	0
Eukarya	Fungi_Basidiomycota	Tremellomycetes	Tremellales	Incertae_sedis	Cryptococcus	paraflavus	0	0	0	0	0	0	21	0	0	0	0	0	0	0
Eukarya	Fungi_Basidiomycota	Tremellomycetes	Tremellales	family_NA	genus_NA	species_NA	0	0	0	0	0	0	5	9	0	0	0	0	0	0
Eukarya	Fungi_Basidiomycota	Tremellomycetes	Trichosporonales	Trichosporonaceae	Trichosporon	loubieri	9	0	0	0	0	0	0	0	3	0	0	0	0	0
Eukarya	Fungi_Basidiomycota	Tremellomycetes	orderx_NA	family_NA	genus_NA	species_NA	0	0	0	0	0	0	0	0	0	0	0	9	0	0
Eukarya	Fungi_Basidiomycota	Ustilaginomycetes	Ustilaginales	Ustilaginaceae	Ustilago	syntherismae	0	73	0	0	7	0	0	0	0	0	4	0	0	0
Eukarya	Fungi_Basidiomycota	Wallemiomycetes	Wallemiales	family_NA	genus_NA	species_NA	4	4	0	0	0	0	3	0	0	0	0	0	0	0
Eukarya	Fungi_Basidiomycota	Wallemiomycetes	orderx_NA	family_NA	genus_NA	species_NA	3	0	0	0	0	0	3	0	0	0	0	0	0	0
Eukarya	Fungi_Basidiomycota	class_NA	orderx_NA	family_NA	genus_NA	species_NA	1108	1611	265	2	290	99	906	181	235	171	567	39	5	135
Eukarya	phylum_NA	class_NA	orderx_NA	family_NA	genus_NA	species_NA	196	53	34	0	26	55	87	29	23	115	363	52	1	27
Unknown	phylum_NA	class_NA	orderx_NA	family_NA	genus_NA	species_NA	1355	34	142	1	32	508	431	3	424	258	633	2591	6	1196
