# Supplementary material for: Characterization and quantification of the fungal microbiome in serial samples from individuals with cystic fibrosis
Source: Microbiome. 2014 Nov 3;2:40. doi: 10.1186/2049-2618-2-40 (PMC4236224; doi:10.1186/2049-2618-2-40)
Supplement: Additional file 6: Table S5 — Fungal species within CF sputum samples using the local BLAST analysis method. The data are normalized to percent of total reads. [file 2049-2618-2-40-S6.xlsx]

## Sheet: Supplemental Table S5
Patient #1 pre			Patient #1 post			Patient #2 pre			Patient #2 post			Patient #3 pre			Patient #3 post			Patient #6 pre			Patient #6 post			Patient #8 pre			Patient #8 inter			Patient #8 post			Patient #9 pre			Patient #9 inter			Patient #9 post
		% Assigned			% Assigned			% Assigned			% Assigned			% Assigned			% Assigned			% Assigned			% Assigned			% Assigned			% Assigned			% Assigned			% Assigned			% Assigned			% Assigned
Total Reads	24180	98.995	Total Reads	26058	98.7566	Total Reads	25092	99.7649	Total Reads	27832	99.9713	Total Reads	26959	99.5623	Total Reads	24298	99.7654	Total Reads	6878	96.5688	Total Reads	24360	99.9015	Total Reads	6866	97.189	Total Reads	11913	99.5467	Total Reads	20947	99.9332	Total Reads	15122	99.7685	Total Reads	1059	99.6223	Total Reads	10877	99.8805
	assigned reads	%		assigned reads	%		assigned reads	%		assigned reads	%		assigned reads	%		assigned reads	%		assigned reads	%		assigned reads	%		assigned reads	%		assigned reads	%		assigned reads	%		assigned reads	%		assigned reads	%		assigned reads	%
Candida albicans	14677	61.3151	Candida albicans	18155	70.5487	Candida dubliniensis	22753	90.892	Candida dubliniensis	27784	99.8562	Candida parapsilosis	17982	66.9945	Candida parapsilosis	16190	66.7877	Candida albicans	4057	61.081	Candida albicans	24057	98.8536	Candida albicans	5733	85.9134	Candida albicans	10967	92.4783	Candida albicans	19627	93.761	Candida dubliniensis	11953	79.2271	Candida dubliniensis	550	52.1327	Candida dubliniensis	5189	47.7633
unidentified sequences	3184	13.3016	Candida dubliniensis	2881	11.1953	Candida albicans	1270	5.0733	Candida albicans	35	0.125791	Candida albicans	8213	30.5987	Candida albicans	5915	24.4008	Malassezia spp	1177	17.7206	Malassezia spp	225	0.924556	Candida dubliniensis	433	6.48884	Malassezia spp	299	2.52129	Malassezia spp	618	2.95228	unidentified sequences	1832	12.1429	Candida albicans	497	47.109	Candida albicans	4778	43.9801
Candida parapsilosis	3018	12.6081	Malassezia spp	2371	9.21349	Malassezia spp	527	2.10522	Malassezia spp	2	0.00718804	Malassezia spp	538	2.0044	unidentified sequences	1911	7.88334	Candida dubliniensis	917	13.8061	Candida sake	14	0.0575279	Malassezia spp	388	5.81448	Candida dubliniensis	211	1.77924	unidentified sequences	527	2.51756	Candida albicans	802	5.31583	Malassezia spp	7	0.189573	unidentified sequences	688	6.33284
Malassezia spp	1888	7.88737	Candida parapsilosis	1382	5.37033	unidentified sequences	411	1.64183	unidentified sequences	2	0.00718804	Candida intermedia	26	0.0968667	Malassezia spp	179	0.738418	Candida tropicalis	313	4.71244	unidentified sequences	11	0.0452005	unidentified sequences	70	1.049	Candida tropicalis	173	1.45881	Epicoccum nigrum	68	0.324846	Podosphaera sp	405	2.68443	Pichia sp	1	0.0947867	Malassezia spp	183	1.68446
Candida dubliniensis	532	2.2225	Phoma herbarum	165	0.641175	Candida parapsilosis	27	0.107858	Pichia jadinii	1	0.00359402	unidentified sequences	14	0.052159	Candida dubliniensis	16	0.0660039	unidentified sequences	46	0.692562	Candida dubliniensis	9	0.0369822	Candida parapsilosis	10	0.149858	unidentified sequences	134	1.12994	Cryptococcus curvatus	26	0.124206	Malassezia spp	33	0.218731		1055	100	Candida glabrata	7	0.064433
Leptosphaerulina chartarum	97	0.40523	Antrodia malicola	111	0.431336	Epicoccum nigrum	11	0.043942		27824	100	Epicoccum nigrum	10	0.0372564	Antrodiella sp	6	0.0247515	Saccharomyces cerevisiae	44	0.662451	Bandoniozyma noutii	7	0.028764	Meyerozyma guilliermondii	9	0.134872	Epicoccum nigrum	23	0.193946	Candida dubliniensis	24	0.114652	Alternaria alternata	15	0.0994233				Saccharomyces cerevisiae	4	0.0368189
Oxyporus corticola	66	0.275724	unidentified sequences	92	0.357504	Piptoporus betulinus	4	0.0159789				Postia sericeomollis	9	0.0335308	Candida sake	6	0.0247515	Candida sake	17	0.255947	Cryptococcus victoriae	6	0.0246548	Trametes versicolor	8	0.119886	Hypocreales sp	14	0.118054	Trametes versicolor	8	0.0382172	Dekkera anomala	13	0.0861669				Phlebia radiata	3	0.0276141
Candida tropicalis	48	0.200526	Ustilago syntherismae	86	0.334188	Candida intermedia	4	0.0159789				Candida tropicalis	9	0.0335308	Epicoccum nigrum	4	0.016501	Piptoporus betulinus	16	0.240891	Candida parapsilosis	4	0.0164366	Corticiaceae sp	7	0.1049	Candida parapsilosis	12	0.101189	Clavispora lusitaniae	7	0.03344	Trichosporon gamsii	5	0.0331411				Leptosphaerulina chartarum	2	0.0184094
Epicoccum nigrum	45	0.187993	Candida zeylanoides	64	0.248698	Sporobolomyces sp	3	0.0119842				Ustilago syntherismae	7	0.0260795	Candida sp	4	0.016501	Cryptococcus paraflavus	14	0.21078	Clavispora lusitaniae	3	0.0123274	Aporpium sp	6	0.0899146	Bandoniozyma noutii	11	0.0927566	Fusarium sp	6	0.0286629	Fusarium sp	5	0.0331411				Rhodotorula sp	2	0.0184094
Fusarium sp	33	0.137862	Cladosporium sp	59	0.229269	Phlebia serialis	3	0.0119842				Candida sake	6	0.0223539	Rhodotorula glutinis	2	0.00825048	Plicaturopsis crispa	8	0.120446		24336	100	Stereum sp	3	0.0449573	Podosphaera sp	8	0.0674593	Candida parapsilosis	4	0.0191086	Epicoccum nigrum	5	0.0331411				Candida parapsilosis	2	0.0184094
Cladosporium sp	26	0.108618	Hypocreales sp	49	0.19041	Corticiaceae gen	2	0.00798945				Phillipsia domingensis	4	0.0149026	Aspergillus unguis	2	0.00825048	Phlebiopsis gigantea	5	0.0752785				Debaryomyces prosopidis	3	0.0449573	Meyerozyma caribbica	2	0.0168648	Oxyporus corticola	4	0.0191086	Plectosphaerella cucumerina	3	0.0198847				Candida tropicalis	2	0.0184094
Aspergillus versicolor	19	0.079375	Piptoporus betulinus	37	0.143779	Peniophora sp	2	0.00798945				Rhodotorula sp	4	0.0149026	Candida tropicalis	2	0.00825048	Cryptococcus victoriae	5	0.0752785				Trichosporon loubieri	2	0.0299715	Candida dosseyi	1	0.00843241	Clitocybe sp	4	0.0191086	Pichia jadinii	3	0.0198847				Candida intermedia	1	0.00920471
Steccherinum fimbriatum	19	0.079375	Debaryomyces sp	37	0.143779	Hypholoma sublateritium	2	0.00798945				Perisporiopsis sp	4	0.0149026	Hyphodontia flavipora	1	0.00412524	Sarcomyxa serotina	5	0.0752785				Bashania fargesii	1	0.0149858	Candida sp	1	0.00843241	Plicaturopsis crispa	4	0.0191086	Verticillium sp	2	0.0132564				Candida sake	1	0.00920471
Ganoderma sp	17	0.0710198	Trametes versicolor	28	0.108805	Taphrina tormentillae	2	0.00798945				Pichia sp	4	0.0149026	Penicillium sp	1	0.00412524	Wallemia sebi	4	0.0602228					6673	100	Lachancea fermentati	1	0.00843241	Trametes pubescens	2	0.00955429	Candida glabrata	1	0.00662822				Chaetothyriales sp	1	0.00920471
Hyphopichia pseudoburtonii	17	0.0710198	Ganoderma sp	25	0.0971477	Cladosporium sp	2	0.00798945				Steccherinum fimbriatum	3	0.0111769	Hypocreales sp	1	0.00412524	Clavispora lusitaniae	3	0.0451671							Meyerozyma guilliermondii	1	0.00843241	Meyerozyma guilliermondii	1	0.00477715	Phaeosphaeria sp	1	0.00662822				Davidiella tassiana	1	0.00920471
Ceriporiopsis sp	15	0.0626645	Epicoccum nigrum	23	0.0893759	Leptosphaerulina chartarum	2	0.00798945				Candida sp	3	0.0111769	Alternaria sp	1	0.00412524	Mycoacia fuscoatra	3	0.0451671							Debaryomyces prosopidis	1	0.00843241	Dictyophora sp	1	0.00477715	Meyerozyma guilliermondii	1	0.00662822					10864	100
Lentinellus vulpinus	14	0.0584869	Alternaria sp	20	0.0777182	Polyporales sp	2	0.00798945				Cladosporium sp	2	0.00745129		24241	100	Candida zeylanoides	3	0.0451671								11859	100	Clitocybe nebularis	1	0.00477715	Aspergillus sp	1	0.00662822
Pseudozyma flocculosa	14	0.0584869	Cladosporium sphaerospermum	11	0.042745	Candida ethanolica	2	0.00798945				Penicillium glabrum	2	0.00745129				Aspergillus sp	2	0.0301114										Ustilago sp	1	0.00477715	Candida ethanolica	1	0.00662822
Crepidotus cf. applanatus	13	0.0543092	Rhodotorula mucilaginosa	10	0.0388591	Fusarium sp	1	0.00399473				Penicillium sp	1	0.00372564				Candida sp	2	0.0301114											20933	100	Pichia sp	1	0.00662822
Resinicium bicolor	13	0.0543092	Lepista sp	9	0.0349732	Phanerochaete rimosa	1	0.00399473					26841	100				Polyporales sp	1	0.0150557													Pichia fermentans	1	0.00662822
Schizopora sp	11	0.045954	Candida sp	8	0.0310873	Steccherinum ochraceum	1	0.00399473											6642	100													Plicaturopsis crispa	1	0.00662822
Tremella foliacea	11	0.045954	Rhodotorula sp	8	0.0310873	Alternaria sp	1	0.00399473																									Dipodascus australiensis	1	0.00662822
Steccherinum ochraceum	10	0.0417763	Pichia sp	7	0.0272014		25033	100																									Alternaria triticina	1	0.00662822
Stereum sp	10	0.0417763	Ceraceomyces americanus	7	0.0272014																												Pichia kudriavzevii	1	0.00662822
Trichosporon loubieri	10	0.0417763	Resinicium sp	7	0.0272014																													15087	100
Amphinema sp	9	0.0375987	Minimidochium sp	6	0.0233155
Sistotrema brinkmannii	8	0.0334211	Candida sake	6	0.0233155
Wickerhamomyces anomalus	8	0.0334211	Gloeoporus pannocinctus	6	0.0233155
Penidiella strumelloidea	7	0.0292434	Aureobasidium pullulans	6	0.0233155
Rhodotorula ingeniosa	7	0.0292434	Hypholoma sublateritium	5	0.0194295
Hyphodontia flavipora	6	0.0250658	Candida intermedia	5	0.0194295
Wallemia sebi	6	0.0250658	Rhodotorula dairenensis	5	0.0194295
Candida zeylanoides	5	0.0208882	Penicillium spinulosum	4	0.0155436
Microdochium nivale	5	0.0208882	Datronia mollis	4	0.0155436
Phillipsia domingensis	5	0.0208882	Aspergillus unguis	4	0.0155436
Alternaria sp	4	0.0167105	Trametes conchifer	4	0.0155436
Bionectria ochroleuca	4	0.0167105	Wallemia sebi	4	0.0155436
Cryptococcus liquefaciens	4	0.0167105	Cryptococcus saitoi	3	0.0116577
Hyphodontia sp	4	0.0167105	Fusarium sp	3	0.0116577
Perenniporia subacida	4	0.0167105	Resinicium bicolor	3	0.0116577
Trametes versicolor	4	0.0167105	Candida tropicalis	3	0.0116577
Filobasidium capsuligenum	3	0.0125329	Lepista nuda	3	0.0116577
Gloeoporus pannocinctus	3	0.0125329	Pleosporales sp	2	0.00777182
Irpex lacteus	3	0.0125329	Phillipsia domingensis	2	0.00777182
Plectosphaerella cucumerina	3	0.0125329	Cladosporium langeronii	1	0.00388591
Pleurotus pulmonarius	3	0.0125329	Sporobolomyces sp	1	0.00388591
Thanatephorus cucumeris	3	0.0125329	Leptosphaerulina chartarum	1	0.00388591
Wallemia muriae	3	0.0125329	Lentinula edodes	1	0.00388591
Flavodon flavus	2	0.00835527		25734	100
Fusarium equiseti	2	0.00835527
Hypocreales sp	2	0.00835527
Myrmecridium sp	2	0.00835527
Penicillium sp	2	0.00835527
Piptoporus betulinus	2	0.00835527
Puccinia striiformis	2	0.00835527
Bjerkandera adusta	1	0.00417763
Debaryomyces sp	1	0.00417763
Kluyveromyces marxianus	1	0.00417763
Stagonospora sp	1	0.00417763
Trichaptum sp	1	0.00417763
	23937	100
Footnotes: 1) Fungal identification for all CF subject samples are normalized to the total number of reads in a sample in percent. 2) The cluster "unidentified sequences" contains all sequences that are not of fungal origin or we were unable to idenfiy
