# Supplementary material for: Characterization and quantification of the fungal microbiome in serial samples from individuals with cystic fibrosis
Source: Microbiome. 2014 Nov 3;2:40. doi: 10.1186/2049-2618-2-40 (PMC4236224; doi:10.1186/2049-2618-2-40)
Supplement: Additional file 9: Table S6 — Bacterial genera identified in CF sputum samples using VAMPS. The data are presented as the percent of total reads and absolute read number. Only the genera that account for 99% of all reads are presented. [file 2049-2618-2-40-S9.xlsx]

## Sheet: Percent of total
Domain	Phylum	Class	Order	Family	Genus	Patient #1 pre	Patient #1 post	Patient #2 pre	Patient #2 post	Patient #3 pre	Patient #3 post	Patient #6 pre	Patient #6 post	Patient #8 pre	Patient #8 inter	Patient #8 post	Patient #9 pre	Patient #9 inter	Patient #9 post
Bacteria	Acidobacteria	Acidobacteria	Acidobacteriales	Acidobacteriaceae	genus_NA	0	0	0	0	0	0	0	0	0	4.18903e-06	0	4.55139e-06	0	0
Bacteria	Actinobacteria	Actinobacteria	Acidimicrobiales	Acidimicrobiaceae	genus_NA	1.6974e-06	0	0	3.66461e-05	1.46643e-06	1.06555e-06	0	0	0	0	0	0	0	0
Bacteria	Actinobacteria	Actinobacteria	Acidimicrobiales	Iamiaceae	Iamia	1.6974e-06	0	0	0	0	0	0	0	0	0	0	0	0	0
Bacteria	Actinobacteria	Actinobacteria	Acidimicrobiales	family_NA	genus_NA	0	0	0	0	0	0	0	0	4.55899e-06	0	0	0	0	0
Bacteria	Actinobacteria	Actinobacteria	Actinomycetales	Actinomycetaceae	Actinobaculum	0.000142582	0.000436136	2.47484e-06	0.000109938	1.61307e-05	2.1311e-05	1.09714e-05	7.69002e-06	6.53456e-05	3.14178e-05	2.31595e-05	1.51713e-06	6.71163e-07	0
Bacteria	Actinobacteria	Actinobacteria	Actinomycetales	Actinomycetaceae	Actinomyces	0.0072598	0.0152082	0.0596679	0.0121859	0.0147068	0.00773163	0.00833553	0.0078938	0.0644611	0.00675063	0.0215764	0.0141169	0.0140313	0.00807602
Bacteria	Actinobacteria	Actinobacteria	Actinomycetales	Actinomycetaceae	Mobiluncus	0	0	0	0	0	0	5.4857e-06	0	0	0	0	0	0	0
Bacteria	Actinobacteria	Actinobacteria	Actinomycetales	Brevibacteriaceae	Brevibacterium	1.6974e-06	2.09681e-06	6.18711e-07	3.66461e-05	2.93286e-06	1.27866e-05	2.74285e-06	0	1.51966e-06	2.09452e-06	0	0	0	0
Bacteria	Actinobacteria	Actinobacteria	Actinomycetales	Corynebacteriaceae	Corynebacterium	0.00018332	0.000100647	7.17705e-05	0.001108	0.000187703	0.000160898	0.000375771	7.69002e-05	6.23062e-05	8.37807e-05	3.9702e-05	1.97227e-05	8.05396e-06	9.77001e-05
Bacteria	Actinobacteria	Actinobacteria	Actinomycetales	Corynebacteriaceae	Turicella	0	0	0	2.15565e-06	0	0	0	0	0	0	0	0	0	0
Bacteria	Actinobacteria	Actinobacteria	Actinomycetales	Corynebacteriaceae	genus_NA	0.000134095	0.000106937	1.48491e-05	0.0020414	4.10601e-05	3.3032e-05	8.22856e-06	3.07601e-05	0	0	6.617e-06	3.03426e-06	1.07386e-05	0.00016546
Bacteria	Actinobacteria	Actinobacteria	Actinomycetales	Dermabacteraceae	Brachybacterium	0	2.09681e-06	1.85613e-06	0.00013365	2.93286e-06	0	0	1.34575e-05	1.51966e-06	0	0	0	1.34233e-06	0
Bacteria	Actinobacteria	Actinobacteria	Actinomycetales	Dermacoccaceae	Kytococcus	0	4.19362e-06	6.18711e-07	2.80235e-05	0	2.1311e-06	0	0	0	0	0	0	0	0
Bacteria	Actinobacteria	Actinobacteria	Actinomycetales	Dietziaceae	Dietzia	0	0	6.18711e-07	0	1.46643e-06	0	0	0	0	0	0	0	0	0
Bacteria	Actinobacteria	Actinobacteria	Actinomycetales	Geodermatophilaceae	Modestobacter	0	0	6.18711e-07	6.03582e-05	0	1.06555e-06	0	1.9225e-06	0	0	0	0	0	0
Bacteria	Actinobacteria	Actinobacteria	Actinomycetales	Geodermatophilaceae	genus_NA	1.6974e-06	2.09681e-06	0	3.88017e-05	0	7.45885e-06	0	0	0	0	0	0	6.71163e-07	0
Bacteria	Actinobacteria	Actinobacteria	Actinomycetales	Glycomycetaceae	Glycomyces	0	2.09681e-06	0	0	0	0	0	0	0	0	0	0	0	0
Bacteria	Actinobacteria	Actinobacteria	Actinomycetales	Intrasporangiaceae	Janibacter	1.6974e-06	2.09681e-06	1.23742e-06	0.000275923	7.33215e-06	6.3933e-06	2.74285e-06	0	0	0	0	0	0	1.57581e-06
Bacteria	Actinobacteria	Actinobacteria	Actinomycetales	Intrasporangiaceae	Knoellia	0	0	0	0	0	0	0	0	0	2.09452e-06	0	0	0	0
Bacteria	Actinobacteria	Actinobacteria	Actinomycetales	Intrasporangiaceae	Serinicoccus	1.6974e-06	0	0	0	0	0	0	0	0	0	0	0	0	0
Bacteria	Actinobacteria	Actinobacteria	Actinomycetales	Microbacteriaceae	Curtobacterium	0	0	0	0	0	1.06555e-06	0	0	0	0	0	0	0	0
Bacteria	Actinobacteria	Actinobacteria	Actinomycetales	Microbacteriaceae	Leifsonia	0	0	0	9.2693e-05	1.46643e-06	1.06555e-06	0	0	0	0	0	0	0	0
Bacteria	Actinobacteria	Actinobacteria	Actinomycetales	Microbacteriaceae	Leucobacter	0	0	0	0.000105627	2.93286e-06	2.1311e-06	0	0	0	0	0	3.03426e-06	0	3.15162e-06
Bacteria	Actinobacteria	Actinobacteria	Actinomycetales	Microbacteriaceae	Microbacterium	1.18818e-05	4.19362e-06	2.47484e-06	0.000187542	1.46643e-06	3.19665e-06	0	0	0	0	3.3085e-06	3.03426e-06	6.71163e-07	1.89097e-05
Bacteria	Actinobacteria	Actinobacteria	Actinomycetales	Microbacteriaceae	genus_NA	3.39481e-06	6.29043e-06	0	2.15565e-06	1.46643e-06	1.06555e-06	0	0	0	0	3.3085e-06	0	0	0
Bacteria	Actinobacteria	Actinobacteria	Actinomycetales	Micrococcaceae	Arthrobacter	0	0	0	0	1.31979e-05	1.06555e-06	0	0	3.03933e-06	0	0	0	6.71163e-07	2.99404e-05
Bacteria	Actinobacteria	Actinobacteria	Actinomycetales	Micrococcaceae	Citricoccus	0	0	6.18711e-07	0	0	0	0	3.84501e-06	0	0	0	0	0	0
Bacteria	Actinobacteria	Actinobacteria	Actinomycetales	Micrococcaceae	Kocuria	0	1.0484e-05	2.47484e-06	0.000284546	4.39929e-06	7.45885e-06	0	0	0	0	0	1.51713e-06	0	0
Bacteria	Actinobacteria	Actinobacteria	Actinomycetales	Micrococcaceae	Micrococcus	0	8.38724e-06	6.18711e-07	0.000239277	1.31979e-05	3.19665e-06	0	0	0	4.18903e-06	0	0	0	1.73339e-05
Bacteria	Actinobacteria	Actinobacteria	Actinomycetales	Micrococcaceae	Nesterenkonia	0	0	0	4.52687e-05	1.46643e-06	0	0	0	0	0	0	0	0	0
Bacteria	Actinobacteria	Actinobacteria	Actinomycetales	Micrococcaceae	Rothia	0.042486	0.0540558	0.111872	0.0632942	0.0773454	0.0601705	0.0279689	0.0227605	0.0319494	0.0705643	0.303164	0.118696	0.101748	0.129732
Bacteria	Actinobacteria	Actinobacteria	Actinomycetales	Micrococcaceae	Zhihengliuella	0	0	0	0	0	0	0	0	0	0	0	0	0	1.57581e-06
Bacteria	Actinobacteria	Actinobacteria	Actinomycetales	Nakamurellaceae	genus_NA	0	0	0	0	0	0	0	0	0	0	0	0	1.34233e-06	0
Bacteria	Actinobacteria	Actinobacteria	Actinomycetales	Nocardiaceae	Gordonia	0	0	1.23742e-06	3.44904e-05	2.93286e-06	1.06555e-06	0	0	0	0	3.3085e-06	1.51713e-06	0	1.57581e-05
Bacteria	Actinobacteria	Actinobacteria	Actinomycetales	Nocardiaceae	Rhodococcus	0	0	0	0	1.46643e-06	0	0	0	0	0	0	0	0	0
Bacteria	Actinobacteria	Actinobacteria	Actinomycetales	Nocardiaceae	Williamsia	1.6974e-06	4.19362e-06	0	7.97591e-05	1.46643e-06	2.1311e-06	0	0	0	0	0	0	0	0
Bacteria	Actinobacteria	Actinobacteria	Actinomycetales	Nocardioidaceae	Marmoricola	0	0	0	0.000101316	0	0	0	0	0	0	0	0	0	0
Bacteria	Actinobacteria	Actinobacteria	Actinomycetales	Nocardioidaceae	Nocardioides	0	2.09681e-06	0	5.82026e-05	2.93286e-06	1.06555e-06	0	0	0	0	0	0	0	0
Bacteria	Actinobacteria	Actinobacteria	Actinomycetales	Promicromonosporaceae	Cellulosimicrobium	0.00214212	0.000882757	0.00027842	0.0506815	0.00195035	0.00216626	4.93713e-05	9.42027e-05	8.35815e-05	0.000184318	5.62445e-05	2.42741e-05	0.000103359	0.000108731
Bacteria	Actinobacteria	Actinobacteria	Actinomycetales	Propionibacteriaceae	Aestuariimicrobium	0	0	0	4.3113e-06	0	0	0	0	0	0	0	0	0	0
Bacteria	Actinobacteria	Actinobacteria	Actinomycetales	Propionibacteriaceae	Propionibacterium	0.000595789	0.000530493	0.000207268	0.004501	0.00275396	0.000876947	9.87427e-05	0.000299911	0.000436144	0.000452416	0.000231595	0.000383833	5.90624e-05	0.000631899
Bacteria	Actinobacteria	Actinobacteria	Actinomycetales	Pseudonocardiaceae	Pseudonocardia	0	0	0	0	0	2.1311e-06	0	0	0	0	0	0	4.02698e-06	0
Bacteria	Actinobacteria	Actinobacteria	Actinomycetales	Sporichthyaceae	genus_NA	0	0	0	2.15565e-06	1.75972e-05	0	0	0	0	0	0	0	0	0
Bacteria	Actinobacteria	Actinobacteria	Actinomycetales	Streptomycetaceae	Streptomyces	0	0	6.18711e-07	2.15565e-06	0	0	0	0	0	0	0	1.51713e-06	0	6.30323e-06
Bacteria	Actinobacteria	Actinobacteria	Actinomycetales	family_NA	genus_NA	3.39481e-06	0	0	0.000157363	2.93286e-06	2.1311e-06	0	0	3.03933e-06	0	0	6.06851e-06	0	7.87904e-06
Bacteria	Actinobacteria	Actinobacteria	Bifidobacteriales	Bifidobacteriaceae	Aeriscardovia	1.6974e-06	0	0	0	0	1.06555e-06	0	0	0	0	0	1.51713e-06	0	0
Bacteria	Actinobacteria	Actinobacteria	Bifidobacteriales	Bifidobacteriaceae	Alloscardovia	0	6.29043e-06	0	0	0	0	3.29142e-05	1.9225e-06	0	0	0	0	0	0
Bacteria	Actinobacteria	Actinobacteria	Bifidobacteriales	Bifidobacteriaceae	Bifidobacterium	0.000383613	0.0016418	2.66046e-05	0.00023281	9.97173e-05	0.000108686	0.000490971	0.000415261	0.000518206	0.000953005	0.000617035	0.0208378	9.19494e-05	7.72146e-05
Bacteria	Actinobacteria	Actinobacteria	Bifidobacteriales	Bifidobacteriaceae	Gardnerella	0	1.0484e-05	0	0	0	1.06555e-06	0.000277028	3.84501e-06	1.06377e-05	4.18903e-06	8.27124e-06	1.51713e-06	0	0
Bacteria	Actinobacteria	Actinobacteria	Bifidobacteriales	Bifidobacteriaceae	Parascardovia	6.28039e-05	6.29043e-06	1.23742e-06	8.6226e-05	1.46643e-06	8.5244e-06	3.01714e-05	0	9.11799e-06	3.35123e-05	1.65425e-05	0.000326183	6.04047e-05	0.000237947
Bacteria	Actinobacteria	Actinobacteria	Bifidobacteriales	Bifidobacteriaceae	Scardovia	0.00520594	0.0025623	8.84757e-05	0.000711365	0.000491254	0.00031114	0.000255085	0.000211475	0.000431585	0.000946722	0.00051778	0.00753406	7.24857e-05	0.0001954
Bacteria	Actinobacteria	Actinobacteria	Coriobacteriales	Coriobacteriaceae	Atopobium	0.0043165	0.00358554	0.000119411	0.000534601	0.00140044	0.000978174	0.00131931	0.000297988	0.000501489	0.000762404	0.00231264	0.0103787	0.000100003	0.000375042
Bacteria	Actinobacteria	Actinobacteria	Coriobacteriales	Coriobacteriaceae	Collinsella	0	2.09681e-06	0	0	0	0	0	0	0	0	0	0	0	0
Bacteria	Actinobacteria	Actinobacteria	Coriobacteriales	Coriobacteriaceae	Cryptobacterium	0.000144279	0.000134196	2.47484e-06	1.29339e-05	5.86572e-06	6.3933e-06	8.22856e-06	1.9225e-06	1.51966e-05	1.88507e-05	2.6468e-05	2.42741e-05	6.71163e-07	0
Bacteria	Actinobacteria	Actinobacteria	Coriobacteriales	Coriobacteriaceae	Enterorhabdus	1.18818e-05	4.19362e-06	0	2.37122e-05	1.46643e-06	3.19665e-06	0	5.76751e-06	3.03933e-06	0	0	0	1.34233e-06	0
Bacteria	Actinobacteria	Actinobacteria	Coriobacteriales	Coriobacteriaceae	Gordonibacter	1.18818e-05	1.0484e-05	1.23742e-06	2.15565e-06	3.66608e-05	4.47531e-05	8.22856e-06	0	6.07866e-06	5.02684e-05	3.3085e-06	0	7.3828e-06	1.57581e-06
Bacteria	Actinobacteria	Actinobacteria	Coriobacteriales	Coriobacteriaceae	Olsenella	7.46858e-05	6.29043e-06	6.80582e-06	5.38913e-05	4.39929e-06	6.3933e-06	5.4857e-05	7.69002e-06	3.49523e-05	0.000113104	1.15797e-05	0.000160816	9.39629e-06	8.35178e-05
Bacteria	Actinobacteria	Actinobacteria	Coriobacteriales	Coriobacteriaceae	Slackia	1.18818e-05	0	0	0	1.46643e-06	1.06555e-06	0	0	0	0	0	4.55139e-05	0	0
Bacteria	Actinobacteria	Actinobacteria	Coriobacteriales	Coriobacteriaceae	genus_NA	3.39481e-06	4.19362e-06	0	8.6226e-06	1.46643e-06	2.1311e-06	0	1.9225e-06	0	0	0	0	0	0
Bacteria	Actinobacteria	Actinobacteria	Solirubrobacterales	Conexibacteraceae	Conexibacter	0	0	6.18711e-07	5.60469e-05	1.46643e-06	1.06555e-06	0	0	0	2.09452e-06	0	0	7.3828e-06	0
Bacteria	Actinobacteria	Actinobacteria	Solirubrobacterales	Patulibacteraceae	Patulibacter	0	0	6.18711e-07	5.38913e-05	1.46643e-06	0	0	0	0	0	0	0	0	0
Bacteria	Actinobacteria	Actinobacteria	Solirubrobacterales	family_NA	genus_NA	0	0	1.23742e-06	2.15565e-06	0	0	0	0	0	0	0	0	0	0
Bacteria	Bacteroidetes	Bacteroidia	Bacteroidales	Bacteroidaceae	Bacteroides	0.00322676	0.0019731	0.000639747	0.000607894	0.00211166	0.000896127	0.00114651	0.000703636	0.000867728	0.000697474	0.000418525	0.000669054	0.000191282	0.000349829
Bacteria	Bacteroidetes	Bacteroidia	Bacteroidales	Marinilabiaceae	genus_NA	5.60143e-05	0	0	2.15565e-06	1.46643e-06	0	0	0	0	0	0	0	0	0
Bacteria	Bacteroidetes	Bacteroidia	Bacteroidales	Porphyromonadaceae	Barnesiella	5.09221e-06	6.29043e-06	0	2.15565e-06	8.79858e-06	6.3933e-06	2.74285e-06	0	1.51966e-06	4.18903e-06	1.65425e-06	1.51713e-06	6.71163e-07	0
Bacteria	Bacteroidetes	Bacteroidia	Bacteroidales	Porphyromonadaceae	Paludibacter	9.33572e-05	1.25809e-05	7.54828e-05	0.000202631	0.000368074	0.000258929	0	1.1535e-05	7.59832e-06	1.04726e-05	1.65425e-06	0	1.34233e-06	0
Bacteria	Bacteroidetes	Bacteroidia	Bacteroidales	Porphyromonadaceae	Parabacteroides	0.00314529	0.00569703	0.00262705	0.0134038	0.0070462	0.00267986	0.00319268	0.00342975	0.0029983	0.00218458	0.00164432	0.00228328	0.000569818	0.00126695
Bacteria	Bacteroidetes	Bacteroidia	Bacteroidales	Porphyromonadaceae	Porphyromonas	0.0160931	0.0139081	0.328353	0.0433501	0.0261963	0.0220633	0.0021888	0.0313387	0.00859218	0.00524467	0.00366747	0.0442334	0.000676533	0.00130004
Bacteria	Bacteroidetes	Bacteroidia	Bacteroidales	Porphyromonadaceae	Tannerella	0.000144279	2.30649e-05	0.000147253	0.000219876	0.000366608	0.000226962	5.21142e-05	0.000249926	0.00132211	0.00113313	5.45902e-05	0.000485481	6.37605e-05	3.46678e-05
Bacteria	Bacteroidetes	Bacteroidia	Bacteroidales	Porphyromonadaceae	genus_NA	0.00786068	0.0102178	0.000214693	0.0121751	0.0114338	0.00645403	0.00541713	0.000284531	0.00453924	0.00486556	0.00341272	0.0010893	0.00132018	0.00280179
Bacteria	Bacteroidetes	Bacteroidia	Bacteroidales	Prevotellaceae	Paraprevotella	0	0	0	2.15565e-06	0	0	0	0	0	0	0	0	0	0
Bacteria	Bacteroidetes	Bacteroidia	Bacteroidales	Prevotellaceae	Prevotella	0.045706	0.0344443	0.0149444	0.0100173	0.0306645	0.00915094	0.0127515	0.00470437	0.0409717	0.00971856	0.0145326	0.0630503	0.000319474	0.000879301
Bacteria	Bacteroidetes	Bacteroidia	Bacteroidales	Prevotellaceae	Xylanibacter	0.000906414	0.00038791	0.0112537	0.00160812	0.000813869	0.000713918	3.83999e-05	0.00110159	3.1913e-05	4.60794e-05	2.6468e-05	3.03426e-05	2.41619e-05	1.73339e-05
Bacteria	Bacteroidetes	Bacteroidia	Bacteroidales	Prevotellaceae	genus_NA	8.14754e-05	8.38724e-06	4.33098e-06	6.03582e-05	9.23851e-05	5.32775e-05	0.000282514	0.000305678	0.000348003	0.000781255	0.000456573	0.0155809	4.22833e-05	6.46081e-05
Bacteria	Bacteroidetes	Bacteroidia	Bacteroidales	Rikenellaceae	Alistipes	0.00275998	0.0015789	0.00107903	0.0102027	0.0041368	0.00129677	0.000935313	0.00134383	0.00175977	0.0011834	0.0005062	0.000494584	0.000286587	0.000373467
Bacteria	Bacteroidetes	Bacteroidia	Bacteroidales	Rikenellaceae	genus_NA	0	8.38724e-06	0	0	0	0	0.000137143	5.76751e-06	4.55899e-06	8.37807e-06	1.65425e-06	1.51713e-06	0	0
Bacteria	Bacteroidetes	Flavobacteria	Flavobacteriales	Cryomorphaceae	Fluviicola	1.6974e-06	0	0	0	0	0	0	0	0	0	0	0	0	0
Bacteria	Bacteroidetes	Flavobacteria	Flavobacteriales	Cryomorphaceae	Owenweeksia	2.20662e-05	0	0	0	0	4.2622e-06	0	0	0	0	1.65425e-06	3.03426e-06	0	0
Bacteria	Bacteroidetes	Flavobacteria	Flavobacteriales	Flavobacteriaceae	Bergeyella	0.000207083	0.00175503	0.000116936	0.000105627	0.000341678	0.000183274	9.59998e-05	1.538e-05	5.62276e-05	1.88507e-05	4.96275e-05	9.10277e-06	6.71163e-07	4.72742e-06
Bacteria	Bacteroidetes	Flavobacteria	Flavobacteriales	Flavobacteriaceae	Capnocytophaga	0.00106936	0.0102345	0.000776483	0.00128046	0.00858302	0.00491964	0.000521142	0.000101893	0.000913318	0.000404242	0.000689822	0.000964894	6.84587e-05	2.20613e-05
Bacteria	Bacteroidetes	Flavobacteria	Flavobacteriales	Flavobacteriaceae	Chryseobacterium	8.48702e-05	1.0484e-05	6.18711e-07	0.000271612	2.34629e-05	1.06555e-05	5.4857e-06	1.9225e-06	0	0	4.96275e-06	1.51713e-06	6.71163e-07	4.88501e-05
Bacteria	Bacteroidetes	Flavobacteria	Flavobacteriales	Flavobacteriaceae	Cloacibacterium	0	2.09681e-06	0	0	0	9.58994e-06	0	0	0	0	0	0	0	0
Bacteria	Bacteroidetes	Flavobacteria	Flavobacteriales	Flavobacteriaceae	Elizabethkingia	0	0	0	4.74243e-05	0	0	0	0	0	0	0	0	0	0
Bacteria	Bacteroidetes	Flavobacteria	Flavobacteriales	Flavobacteriaceae	Flavobacterium	0	8.38724e-06	2.7842e-05	4.3113e-06	1.46643e-06	3.19665e-06	2.74285e-06	7.69002e-06	1.51966e-06	1.67561e-05	6.617e-06	6.97879e-05	0	0
Bacteria	Bacteroidetes	Flavobacteria	Flavobacteriales	Flavobacteriaceae	Formosa	1.6974e-06	0	0	0	0	0	0	0	0	0	0	0	0	0
Bacteria	Bacteroidetes	Flavobacteria	Flavobacteriales	Flavobacteriaceae	Lacinutrix	6.78962e-06	0	0	0	0	0	0	0	0	0	0	0	0	0
Bacteria	Bacteroidetes	Flavobacteria	Flavobacteriales	Flavobacteriaceae	Lutibacter	1.52766e-05	0	0	2.15565e-06	0	0	0	0	1.51966e-06	0	0	0	0	0
Bacteria	Bacteroidetes	Flavobacteria	Flavobacteriales	Flavobacteriaceae	Polaribacter	1.6974e-06	0	0	0	0	0	0	0	0	0	0	0	0	0
Bacteria	Bacteroidetes	Flavobacteria	Flavobacteriales	Flavobacteriaceae	Riemerella	0	0	6.18711e-07	0	0	1.06555e-06	0	0	0	0	1.65425e-06	0	0	0
Bacteria	Bacteroidetes	Flavobacteria	Flavobacteriales	Flavobacteriaceae	Ulvibacter	1.6974e-05	0	6.18711e-07	2.15565e-06	0	0	0	1.9225e-06	0	0	1.65425e-06	4.55139e-06	0	0
Bacteria	Bacteroidetes	Flavobacteria	Flavobacteriales	Flavobacteriaceae	Wautersiella	3.39481e-05	6.29043e-06	3.09356e-06	0.000211254	1.46643e-06	2.1311e-06	0	0	0	0	1.65425e-06	1.51713e-06	0	0
Bacteria	Bacteroidetes	Flavobacteria	Flavobacteriales	Flavobacteriaceae	genus_NA	3.73429e-05	0	0	0	0	0	2.74285e-06	0	4.55899e-06	2.09452e-06	9.92549e-06	1.2137e-05	0	4.72742e-06
Bacteria	Bacteroidetes	Flavobacteria	Flavobacteriales	family_NA	genus_NA	1.6974e-06	0	0	0	0	1.06555e-06	0	0	0	0	0	0	0	0
Bacteria	Bacteroidetes	Sphingobacteria	Sphingobacteriales	Chitinophagaceae	Chitinophaga	1.6974e-06	0	6.18711e-07	9.05373e-05	2.93286e-06	1.06555e-06	0	0	0	0	0	0	0	0
Bacteria	Bacteroidetes	Sphingobacteria	Sphingobacteriales	Chitinophagaceae	Niabella	0	0	0	0	0	0	0	0	0	0	0	1.51713e-06	0	0
Bacteria	Bacteroidetes	Sphingobacteria	Sphingobacteriales	Chitinophagaceae	Sediminibacterium	0	6.29043e-06	0	0	0	0	0	0	0	0	0	0	0	0
Bacteria	Bacteroidetes	Sphingobacteria	Sphingobacteriales	Chitinophagaceae	Terrimonas	0	2.09681e-06	0	0	2.053e-05	0	0	0	1.51966e-06	0	0	0	0	0
Bacteria	Bacteroidetes	Sphingobacteria	Sphingobacteriales	Chitinophagaceae	genus_NA	0	0	0	8.6226e-06	0	0	0	0	0	6.28355e-06	3.3085e-06	3.03426e-06	0	0
Bacteria	Bacteroidetes	Sphingobacteria	Sphingobacteriales	Cytophagaceae	Arcicella	0	0	0	2.15565e-06	0	0	0	0	0	0	0	0	0	0
Bacteria	Bacteroidetes	Sphingobacteria	Sphingobacteriales	Cytophagaceae	Cytophaga	0	0	0	0	0	0	0	0	0	4.18903e-06	0	0	0	0
Bacteria	Bacteroidetes	Sphingobacteria	Sphingobacteriales	Cytophagaceae	Dyadobacter	0	2.09681e-06	0	0	5.86572e-06	0	0	0	0	1.46616e-05	0	0	0	0
Bacteria	Bacteroidetes	Sphingobacteria	Sphingobacteriales	Cytophagaceae	Flectobacillus	0	0	0	0	0	0	0	0	0	0	0	3.03426e-06	0	0
Bacteria	Bacteroidetes	Sphingobacteria	Sphingobacteriales	Cytophagaceae	Hymenobacter	1.6974e-06	0	1.67052e-05	2.15565e-06	0	7.45885e-06	2.74285e-06	5.76751e-06	0	0	0	0	0	4.0971e-05
Bacteria	Bacteroidetes	Sphingobacteria	Sphingobacteriales	Cytophagaceae	Leadbetterella	0	0	0	0	0	0	0	0	0	0	0	1.51713e-06	0	0
Bacteria	Bacteroidetes	Sphingobacteria	Sphingobacteriales	Cytophagaceae	genus_NA	0	0	0	0	0	0	0	0	1.51966e-06	0	0	0	1.34233e-06	0
Bacteria	Bacteroidetes	Sphingobacteria	Sphingobacteriales	Flammeovirgaceae	Reichenbachiella	1.6974e-06	0	0	0	0	0	0	0	0	0	0	0	0	0
Bacteria	Bacteroidetes	Sphingobacteria	Sphingobacteriales	Saprospiraceae	Haliscomenobacter	0	2.09681e-06	0	0	0	0	2.74285e-06	0	0	0	0	0	0	0
Bacteria	Bacteroidetes	Sphingobacteria	Sphingobacteriales	Sphingobacteriaceae	Sphingobacteriaceae	0	1.25809e-05	0	3.23348e-05	2.93286e-06	4.2622e-06	2.74285e-06	0	0	4.18903e-06	0	1.51713e-06	0	0
Bacteria	Bacteroidetes	Sphingobacteria	Sphingobacteriales	Sphingobacteriaceae	genus_NA	0	0	0	0	0	0	0	0	0	0	0	0	0	1.57581e-06
Bacteria	Bacteroidetes	Sphingobacteria	Sphingobacteriales	Unassigned	Prolixibacter	5.09221e-06	0	0	0	0	0	0	0	0	0	0	0	0	0
Bacteria	Bacteroidetes	Sphingobacteria	Sphingobacteriales	family_NA	genus_NA	1.86714e-05	0	1.23742e-06	1.29339e-05	2.93286e-06	1.1721e-05	0.000106971	5.57526e-05	6.99046e-05	0.000163372	9.59464e-05	0.00347726	6.04047e-05	0.00011661
Bacteria	Bacteroidetes	class_NA	orderx_NA	family_NA	genus_NA	8.48702e-06	0	0	0	0	0	0	1.9225e-06	0	0	0	0	0	0
Bacteria	Chlamydiae	Chlamydiae	Chlamydiales	Simkaniaceae	Fritschea	0	0	0	0	0	0	0	0	0	0	0	0	0	1.57581e-06
Bacteria	Chlamydiae	Chlamydiae	Chlamydiales	Simkaniaceae	Rhabdochlamydia	0	0	0	0	1.46643e-06	0	0	0	0	0	0	0	0	0
Bacteria	Chlorobi	Chlorobia	Chlorobiales	family_NA	genus_NA	1.6974e-06	0	0	0	0	0	0	0	0	0	0	0	6.71163e-07	0
Bacteria	Chloroflexi	class_NA	orderx_NA	family_NA	genus_NA	0	0	0	1.94009e-05	0	0	0	0	0	0	0	0	0	0
Bacteria	Cyanobacteria	Cyanobacteria	SubsectionIII	family_NA	genus_NA	0	0	0	0	0	0	0	0	0	0	3.3085e-06	0	0	0
Bacteria	Cyanobacteria	class_NA	orderx_NA	family_NA	genus_NA	0	0	0	0	0	0	0	0	0	0	0	0	6.71163e-07	1.57581e-05
Bacteria	Deferribacteres	Deferribacteres	Deferribacterales	Deferribacteraceae	Mucispirillum	4.58299e-05	5.87107e-05	9.28067e-06	0.000319036	9.23851e-05	1.59832e-05	2.46857e-05	9.61252e-06	4.25506e-05	1.67561e-05	2.15052e-05	1.2137e-05	4.02698e-06	1.57581e-06
Bacteria	Deinococcus-Thermus	Deinococci	Deinococcales	Deinococcaceae	Deinococcus	1.6974e-06	2.09681e-06	0	3.01791e-05	0	3.19665e-06	0	1.9225e-06	3.03933e-06	0	0	0	0	7.87904e-06
Bacteria	Deinococcus-Thermus	Deinococci	Thermales	Thermaceae	Thermus	8.48702e-06	0	0	0	0	1.06555e-06	0	0	0	0	0	0	0	0
Bacteria	Firmicutes	Bacilli	Bacillales	Alicyclobacillaceae	Alicyclobacillus	0	0	0	0	0	0	0	0	0	0	0	9.10277e-06	0	3.46678e-05
Bacteria	Firmicutes	Bacilli	Bacillales	Bacillaceae	Amphibacillus	0	0	6.18711e-07	0	0	0	0	1.9225e-06	0	0	0	0	0	0
Bacteria	Firmicutes	Bacilli	Bacillales	Bacillaceae	Anoxybacillus	0	0	0	0	0	0	0	0	1.51966e-06	0	1.65425e-06	0	0	2.52129e-05
Bacteria	Firmicutes	Bacilli	Bacillales	Bacillaceae	Bacillus	3.56455e-05	6.29043e-06	1.60865e-05	1.94009e-05	1.46643e-06	6.3933e-06	2.74285e-06	3.84501e-06	0	4.18903e-06	0	0	3.35582e-06	4.88501e-05
Bacteria	Firmicutes	Bacilli	Bacillales	Bacillaceae	Oceanobacillus	1.6974e-06	0	1.23742e-06	2.15565e-06	0	0	0	3.84501e-06	0	0	0	0	2.01349e-06	3.15162e-06
Bacteria	Firmicutes	Bacilli	Bacillales	Bacillaceae	genus_NA	0	0	0	0	1.46643e-06	0	0	1.9225e-06	0	0	0	0	0	0
Bacteria	Firmicutes	Bacilli	Bacillales	Paenibacillaceae	Brevibacillus	0	0	0	0	0	0	0	0	1.51966e-06	0	0	0	0	1.57581e-06
Bacteria	Firmicutes	Bacilli	Bacillales	Paenibacillaceae	Paenibacillus	5.09221e-06	4.19362e-06	5.5684e-06	3.01791e-05	4.39929e-06	0	0	0	1.51966e-06	0	1.15797e-05	1.51713e-06	0	0
Bacteria	Firmicutes	Bacilli	Bacillales	Paenibacillaceae	Saccharibacillus	0	0	0	2.15565e-06	2.93286e-06	0	0	0	0	0	0	0	0	0
Bacteria	Firmicutes	Bacilli	Bacillales	Planococcaceae	Kurthia	0	0	0	2.15565e-06	0	0	0	0	1.51966e-06	0	0	0	6.71163e-07	6.30323e-06
Bacteria	Firmicutes	Bacilli	Bacillales	Planococcaceae	Lysinibacillus	5.09221e-06	4.19362e-06	1.85613e-06	6.68252e-05	5.86572e-06	1.59832e-05	0	0	0	2.09452e-06	0	0	0	0
Bacteria	Firmicutes	Bacilli	Bacillales	Planococcaceae	genus_NA	0	0	0	1.94009e-05	1.46643e-06	0	0	0	0	0	0	0	0	0
Bacteria	Firmicutes	Bacilli	Bacillales	Staphylococcaceae	Jeotgalicoccus	1.6974e-06	0	6.18711e-07	2.37122e-05	0	0	0	0	0	0	0	0	0	0
Bacteria	Firmicutes	Bacilli	Bacillales	Staphylococcaceae	Macrococcus	0	0	6.18711e-07	7.76034e-05	0	0	0	0	0	0	0	0	0	0
Bacteria	Firmicutes	Bacilli	Bacillales	Staphylococcaceae	Staphylococcus	0.245709	0.0339117	0.0214464	0.021522	0.00760491	0.00968371	0.00137417	0.00215513	0.000278099	0.00234167	0.00132505	0.000397488	0.025429	0.043081
Bacteria	Firmicutes	Bacilli	Bacillales	Staphylococcaceae	genus_NA	0.000217268	1.88713e-05	4.94969e-06	1.94009e-05	7.33215e-06	6.3933e-06	5.4857e-06	0	0	0	0	1.51713e-06	4.02698e-06	4.72742e-06
Bacteria	Firmicutes	Bacilli	Bacillales	Unassigned	Gemella	0.00927971	0.0145498	0.0400727	0.00748658	0.00797885	0.00320304	0.00513462	0.00454864	0.00415172	0.00140333	0.0114259	0.000367145	6.44317e-05	0.000378194
Bacteria	Firmicutes	Bacilli	Bacillales	family_NA	genus_NA	1.6974e-06	2.09681e-06	1.23742e-06	0	1.46643e-06	1.06555e-06	0	0	0	2.09452e-06	0	0	2.68465e-06	0
Bacteria	Firmicutes	Bacilli	Lactobacillales	Aerococcaceae	Abiotrophia	0.000509221	0.00883386	0.000880426	0.00125674	0.000939982	0.00783712	0.000515656	0.000194173	0.000475655	0.00546041	0.00160958	6.82708e-05	0.0638068	0.05128
Bacteria	Firmicutes	Bacilli	Lactobacillales	Aerococcaceae	Aerococcus	1.35792e-05	1.25809e-05	5.87776e-05	2.15565e-05	1.46643e-05	4.2622e-06	2.19428e-05	7.69002e-06	1.06377e-05	4.18903e-06	3.3085e-05	7.58564e-06	6.71163e-07	0
Bacteria	Firmicutes	Bacilli	Lactobacillales	Aerococcaceae	Flacklamia	0	0	0	0	7.33215e-06	0	0	0	0	0	0	0	0	0
Bacteria	Firmicutes	Bacilli	Lactobacillales	Carnobacteriaceae	Alloiococcus	3.39481e-06	2.09681e-06	0	7.32921e-05	0	1.06555e-06	0	0	0	0	0	0	0	0
Bacteria	Firmicutes	Bacilli	Lactobacillales	Carnobacteriaceae	Carnobacterium	0	1.46777e-05	1.23742e-06	4.3113e-05	4.39929e-06	7.45885e-06	0	2.49926e-05	3.03933e-06	6.28355e-06	3.3085e-06	0	4.36256e-05	7.56388e-05
Bacteria	Firmicutes	Bacilli	Lactobacillales	Carnobacteriaceae	Desemzia	0	0	0	0	0	0	0	0	0	0	0	0	2.01349e-06	1.57581e-06
Bacteria	Firmicutes	Bacilli	Lactobacillales	Carnobacteriaceae	Dolosigranulum	0	0	0	0	0	0	2.74285e-06	0	0	0	0	0	0	0
Bacteria	Firmicutes	Bacilli	Lactobacillales	Carnobacteriaceae	Granulicatella	0.0221596	0.0335154	0.0946195	0.0168141	0.019285	0.007689	0.0111195	0.0112697	0.00811349	0.00464983	0.035879	0.00669509	0.000161079	0.00101955
Bacteria	Firmicutes	Bacilli	Lactobacillales	Carnobacteriaceae	genus_NA	0.000555051	0.000455008	0.00297229	0.000497955	0.000318215	0.000218438	0.000227657	0.000386423	0.000156525	0.000226208	0.000453264	0.000103165	7.3828e-06	1.89097e-05
Bacteria	Firmicutes	Bacilli	Lactobacillales	Enterococcaceae	Enterococcus	1.35792e-05	1.0484e-05	1.918e-05	0.000194009	5.86572e-06	3.09009e-05	0	3.46051e-05	0	1.88507e-05	1.48882e-05	1.51713e-06	0.000105373	0.000156005
Bacteria	Firmicutes	Bacilli	Lactobacillales	Enterococcaceae	Tetragenococcus	0	0	0	0	0	0	0	0	0	2.09452e-06	0	0	0	0
Bacteria	Firmicutes	Bacilli	Lactobacillales	Enterococcaceae	Vagococcus	0	0	0	6.46695e-06	2.93286e-06	2.1311e-06	0	5.76751e-06	0	2.09452e-06	0	0	2.81889e-05	2.04855e-05
Bacteria	Firmicutes	Bacilli	Lactobacillales	Enterococcaceae	genus_NA	6.78962e-06	6.29043e-06	9.40441e-05	7.54478e-05	1.75972e-05	1.06555e-05	8.22856e-06	1.34575e-05	1.67163e-05	2.09452e-06	1.65425e-05	7.88907e-05	1.34233e-06	3.15162e-06
Bacteria	Firmicutes	Bacilli	Lactobacillales	Lactobacillaceae	Lactobacillus	0.00531287	0.00205697	0.000123742	0.001468	0.00131832	0.00134899	0.000929827	0.000859359	0.00125828	0.00273334	0.00189411	0.0346542	0.00436927	0.0237742
Bacteria	Firmicutes	Bacilli	Lactobacillales	Leuconostocaceae	Leuconostoc	0.000120516	3.14521e-05	9.89938e-06	0.00119854	3.22615e-05	3.72942e-05	8.22856e-06	3.84501e-06	1.51966e-06	1.25671e-05	4.96275e-06	6.06851e-06	2.886e-05	9.61243e-05
Bacteria	Firmicutes	Bacilli	Lactobacillales	Leuconostocaceae	Weissella	1.6974e-06	2.09681e-06	0	0	0	3.19665e-06	2.74285e-06	0	0	0	9.92549e-06	9.10277e-06	7.3828e-06	0.000364012
Bacteria	Firmicutes	Bacilli	Lactobacillales	Streptococcaceae	Lactococcus	0.00185526	3.98394e-05	1.48491e-05	0.000456998	5.71908e-05	9.6965e-05	5.21142e-05	4.42176e-05	0.000173242	0.000188507	0.000105872	0.00284613	0.000301352	0.000118186
Bacteria	Firmicutes	Bacilli	Lactobacillales	Streptococcaceae	Lactovum	1.6974e-06	0	0	0	0	0	0	1.9225e-06	1.51966e-06	0	0	7.58564e-06	6.71163e-07	0
Bacteria	Firmicutes	Bacilli	Lactobacillales	Streptococcaceae	Streptococcus	0.215414	0.421622	0.203729	0.0755814	0.120976	0.0668515	0.0919404	0.0382002	0.0745623	0.0416453	0.327598	0.306851	0.00161146	0.0120218
Bacteria	Firmicutes	Bacilli	Lactobacillales	family_NA	genus_NA	0.000174833	0.000222262	0.000510437	0.000769567	0.000190636	0.00127013	0.000123428	0.00230124	0.000138289	0.00101375	0.000941268	0.000150196	0.0104158	0.0191681
Bacteria	Firmicutes	Bacilli	orderx_NA	family_NA	genus_NA	0	2.09681e-06	0	0	0	1.06555e-06	0	1.9225e-06	0	0	0	0	0	0
Bacteria	Firmicutes	Clostridia	Clostridiales	Clostridiaceae	Clostridium	0.000456602	0.000299844	3.52665e-05	0.001468	0.000249293	8.41784e-05	0.000137143	3.07601e-05	0.000104857	7.95917e-05	6.78242e-05	0.000109233	2.81889e-05	5.04259e-05
Bacteria	Firmicutes	Clostridia	Clostridiales	Eubacteriaceae	Anaerofustis	0	0	0	0	0	0	0	5.76751e-06	0	0	0	4.55139e-06	0	0
Bacteria	Firmicutes	Clostridia	Clostridiales	Eubacteriaceae	Eubacterium	0.00194692	0.000849208	0.000623661	0.000782501	0.000626166	0.000233355	0.000419656	0.00020763	0.000691447	0.000387486	0.000272951	0.00537367	0.000220813	0.000491652
Bacteria	Firmicutes	Clostridia	Clostridiales	Eubacteriaceae	Pseudoramibacter	0	0	0	0	0	0	8.22856e-06	0	0	0	0	0	0	0
Bacteria	Firmicutes	Clostridia	Clostridiales	Gracilibacteraceae	Lutispora	1.6974e-06	0	0	0	0	0	0	0	0	0	0	0	0	0
Bacteria	Firmicutes	Clostridia	Clostridiales	Lachnospiraceae	Acetitomaculum	9.6752e-05	4.4033e-05	6.80582e-06	0.000172452	9.67844e-05	3.72942e-05	2.46857e-05	5.76751e-06	3.49523e-05	2.93232e-05	2.81222e-05	7.58564e-06	1.20809e-05	3.15162e-05
Bacteria	Firmicutes	Clostridia	Clostridiales	Lachnospiraceae	Anaerostipes	0	0	0	4.3113e-06	0	0	0	0	0	0	0	0	0	0
Bacteria	Firmicutes	Clostridia	Clostridiales	Lachnospiraceae	Blautia	7.29884e-05	3.14521e-05	1.36116e-05	0.000698431	6.15901e-05	1.70488e-05	5.4857e-06	1.34575e-05	2.2795e-05	1.67561e-05	2.15052e-05	1.82055e-05	3.35582e-06	2.36371e-05
Bacteria	Firmicutes	Clostridia	Clostridiales	Lachnospiraceae	Butyrivibrio	0	4.19362e-06	0.000186851	4.09574e-05	3.0795e-05	1.81143e-05	1.37143e-05	2.88376e-05	0.000123093	4.18903e-06	6.617e-06	0	0	0
Bacteria	Firmicutes	Clostridia	Clostridiales	Lachnospiraceae	Catabacter	8.48702e-06	3.14521e-05	4.94969e-06	7.54478e-05	8.79858e-06	8.5244e-06	1.37143e-05	3.84501e-06	1.51966e-06	2.09452e-06	1.65425e-06	6.06851e-06	1.34233e-06	0
Bacteria	Firmicutes	Clostridia	Clostridiales	Lachnospiraceae	Catonella	0.000473576	7.12915e-05	7.79576e-05	0.000269456	0.000426731	3.09009e-05	0.000364799	0.000119195	0.000708164	0.000333028	0.000181967	0.00511121	6.71163e-07	0
Bacteria	Firmicutes	Clostridia	Clostridiales	Lachnospiraceae	Coprococcus	0.00012391	7.96788e-05	1.23742e-05	0.00081268	0.000174505	5.96708e-05	5.21142e-05	1.34575e-05	8.96602e-05	6.91191e-05	4.13562e-05	4.55139e-05	1.54368e-05	4.72742e-05
Bacteria	Firmicutes	Clostridia	Clostridiales	Lachnospiraceae	Dorea	0.000239334	0.000115325	3.27917e-05	0.000808369	0.000145177	0.000229093	7.13142e-05	4.61401e-05	4.71096e-05	0.000188507	4.30105e-05	1.66884e-05	6.10759e-05	3.15162e-05
Bacteria	Firmicutes	Clostridia	Clostridiales	Lachnospiraceae	Howardella	6.78962e-06	0.000373232	3.71227e-06	6.46695e-06	1.0265e-05	2.66387e-05	5.4857e-06	7.69002e-06	1.51966e-05	1.46616e-05	1.3234e-05	0.000221501	0	0
Bacteria	Firmicutes	Clostridia	Clostridiales	Lachnospiraceae	Johnsonella	0.00251216	0.00472411	0.018961	0.00296833	0.00321735	0.00188283	0.000575999	0.00204554	0.00500426	0.000634639	0.000246483	0.00238189	4.69814e-05	9.77001e-05
Bacteria	Firmicutes	Clostridia	Clostridiales	Lachnospiraceae	Lachnospira	0	0	0	2.15565e-06	0	0	0	0	0	0	0	0	0	0
Bacteria	Firmicutes	Clostridia	Clostridiales	Lachnospiraceae	Marvinbryantia	7.1291e-05	6.08075e-05	5.25905e-05	0.00110585	0.000281555	0.000264256	1.92e-05	6.34426e-05	0.000132211	0.00019479	2.15052e-05	5.61338e-05	5.63777e-05	2.04855e-05
Bacteria	Firmicutes	Clostridia	Clostridiales	Lachnospiraceae	Moryella	0.00183829	0.00235891	0.00667342	0.00117483	0.000854929	0.000511464	0.000584228	0.000742086	0.00440855	0.000446132	0.0011894	0.00029584	1.20809e-05	6.46081e-05
Bacteria	Firmicutes	Clostridia	Clostridiales	Lachnospiraceae	Oribacterium	0.00704253	0.0024344	0.0128655	0.00690886	0.0106184	0.0435437	0.000441599	0.00141881	0.00280986	0.00298469	0.00610418	0.00232879	0.000706064	0.000260008
Bacteria	Firmicutes	Clostridia	Clostridiales	Lachnospiraceae	Robinsoniella	0.000857189	0.00108615	0.000249959	0.00439753	0.000816802	0.0012435	0.000589713	0.000347973	0.000351042	0.00110172	0.000200164	0.00043845	0.00026511	0.00016546
Bacteria	Firmicutes	Clostridia	Clostridiales	Lachnospiraceae	Roseburia	2.88559e-05	0.000218068	3.95975e-05	0.000825614	2.93286e-05	7.5654e-05	0.000131657	3.26826e-05	1.06377e-05	5.6552e-05	4.13562e-05	0.000101648	2.01349e-05	3.62436e-05
Bacteria	Firmicutes	Clostridia	Clostridiales	Lachnospiraceae	Shuttleworthia	5.60143e-05	1.25809e-05	5.25905e-05	3.66461e-05	7.4788e-05	1.27866e-05	2.74285e-05	2.11475e-05	3.03933e-05	5.02684e-05	7.94039e-05	0.00079801	1.14098e-05	2.52129e-05
Bacteria	Firmicutes	Clostridia	Clostridiales	Lachnospiraceae	Syntrophococcus	0	0	0	2.15565e-06	0	0	0	0	0	0	0	0	0	0
Bacteria	Firmicutes	Clostridia	Clostridiales	Lachnospiraceae	genus_NA	0.0586962	0.0550329	0.00808222	0.191581	0.054997	0.0337534	0.0296338	0.01042	0.0221202	0.0261459	0.0206136	0.0181449	0.00725461	0.0171952
Bacteria	Firmicutes	Clostridia	Clostridiales	Peptococcaceae	Finegoldia	0	0	6.18711e-07	3.66461e-05	1.46643e-06	1.06555e-06	0	0	0	0	0	0	0	0
Bacteria	Firmicutes	Clostridia	Clostridiales	Peptococcaceae	Peptococcus	1.52766e-05	1.46777e-05	4.33098e-06	8.19147e-05	8.06537e-05	1.59832e-05	4.38856e-05	5.76751e-06	0.000585071	5.23629e-05	1.15797e-05	7.58564e-06	4.69814e-06	3.15162e-06
Bacteria	Firmicutes	Clostridia	Clostridiales	Peptococcaceae	genus_NA	0.000329296	0.000121615	3.40291e-05	0.000998066	0.000193569	8.31129e-05	8.22856e-05	3.84501e-05	5.92669e-05	6.91191e-05	2.15052e-05	4.7031e-05	1.54368e-05	2.20613e-05
Bacteria	Firmicutes	Clostridia	Clostridiales	Peptostreptococcaceae	Filifactor	0	4.19362e-06	0	0	0	0	7.67999e-05	5.76751e-06	4.55899e-06	4.18903e-06	4.96275e-06	1.51713e-06	0	0
Bacteria	Firmicutes	Clostridia	Clostridiales	Peptostreptococcaceae	Fusibacter	1.6974e-06	0	0	0	0	0	0	0	0	0	0	0	0	0
Bacteria	Firmicutes	Clostridia	Clostridiales	Peptostreptococcaceae	Parvimonas	0.0043793	0.000230649	0.00254662	0.00302869	0.000689222	0.00037827	0.000713142	0.000786304	0.00384475	0.00146197	0.000549211	0.00642959	0.000392631	0.000551533
Bacteria	Firmicutes	Clostridia	Clostridiales	Peptostreptococcaceae	Peptoniphilus	3.22507e-05	2.09681e-06	1.85613e-06	0.000312569	1.90636e-05	8.5244e-06	4.93713e-05	4.61401e-05	3.64719e-05	9.42533e-05	6.28615e-05	0.00200716	5.36931e-06	5.04259e-05
Bacteria	Firmicutes	Clostridia	Clostridiales	Peptostreptococcaceae	Peptostreptococcus	0.000858886	9.22596e-05	3.27917e-05	0.000521668	0.00201194	0.00242945	0.000181028	2.69151e-05	6.23062e-05	0.0001529	9.92549e-06	2.73083e-05	4.02698e-05	4.72742e-06
Bacteria	Firmicutes	Clostridia	Clostridiales	Peptostreptococcaceae	genus_NA	1.01844e-05	4.19362e-06	1.48491e-05	3.23348e-05	0.00022583	0.000209913	1.64571e-05	5.76751e-06	0.000352562	2.72287e-05	6.617e-06	3.03426e-06	2.68465e-06	4.72742e-06
Bacteria	Firmicutes	Clostridia	Clostridiales	Ruminococcaceae	Acetanaerobacterium	1.6974e-06	2.30649e-05	1.23742e-06	4.74243e-05	8.06537e-05	1.49177e-05	1.37143e-05	3.84501e-06	2.58343e-05	1.04726e-05	0	3.03426e-05	2.01349e-06	3.15162e-06
Bacteria	Firmicutes	Clostridia	Clostridiales	Ruminococcaceae	Acetivibrio	0.00384801	0.00170261	8.84757e-05	0.00312354	0.00355316	0.000593511	0.000905141	0.000111505	0.00132363	0.000391675	0.001598	0.000405073	0.000124836	0.0013615
Bacteria	Firmicutes	Clostridia	Clostridiales	Ruminococcaceae	Anaerotruncus	0.000914901	0.000643721	7.73389e-05	0.00269025	0.000838798	0.000425154	0.000342857	9.80477e-05	0.000329767	0.000339312	0.000205127	0.000298874	9.39629e-05	0.00014655
Bacteria	Firmicutes	Clostridia	Clostridiales	Ruminococcaceae	Butyricicoccus	2.20662e-05	1.67745e-05	3.71227e-06	7.11365e-05	5.86572e-06	1.81143e-05	1.09714e-05	1.9225e-06	7.59832e-06	1.67561e-05	3.3085e-06	7.58564e-06	2.68465e-06	6.30323e-06
Bacteria	Firmicutes	Clostridia	Clostridiales	Ruminococcaceae	Faecalibacterium	0	2.09681e-06	6.18711e-07	2.15565e-06	2.93286e-06	0	0	0	0	0	0	0	0	0
Bacteria	Firmicutes	Clostridia	Clostridiales	Ruminococcaceae	Fastidiosipila	0	0	6.18711e-07	0	0	0	2.74285e-06	0	0	0	1.65425e-06	0	6.71163e-07	0
Bacteria	Firmicutes	Clostridia	Clostridiales	Ruminococcaceae	Oscillibacter	0.00272264	0.00326683	0.000266046	0.00806213	0.00304578	0.00133513	0.00176365	0.000388346	0.00120357	0.00107658	0.000780805	0.00063416	0.000291956	0.000663415
Bacteria	Firmicutes	Clostridia	Clostridiales	Ruminococcaceae	Papillibacter	1.6974e-05	2.72585e-05	0	5.38913e-05	3.37279e-05	9.58994e-06	8.22856e-06	5.76751e-06	1.21573e-05	4.18903e-06	6.617e-06	1.2137e-05	6.71163e-07	7.87904e-06
Bacteria	Firmicutes	Clostridia	Clostridiales	Ruminococcaceae	Ruminococcus	0.000572025	0.00014468	0.000192419	0.00209529	0.000491254	0.000327124	0.0001152	0.000240313	0.000232509	0.000307894	0.000476424	0.00086628	7.24857e-05	0.000368739
Bacteria	Firmicutes	Clostridia	Clostridiales	Ruminococcaceae	genus_NA	0.0135334	0.00805594	0.000928067	0.0478533	0.0144047	0.00564954	0.00425142	0.00116888	0.00606042	0.00463098	0.00324564	0.00229693	0.00126044	0.00286797
Bacteria	Firmicutes	Clostridia	Clostridiales	Unassigned	Anaerococcus	3.22507e-05	1.67745e-05	3.71227e-06	0.000280235	1.90636e-05	1.1721e-05	8.22856e-06	5.76751e-06	0.000221871	2.09452e-05	9.92549e-06	1.51713e-05	6.71163e-07	1.41823e-05
Bacteria	Firmicutes	Clostridia	Clostridiales	Unassigned	Anaerovorax	7.29884e-05	6.29043e-05	1.11368e-05	0.000390173	4.39929e-05	2.98354e-05	3.56571e-05	7.69002e-06	1.97556e-05	2.51342e-05	1.15797e-05	1.36542e-05	1.00675e-05	9.45485e-06
Bacteria	Firmicutes	Clostridia	Clostridiales	Unassigned	Mogibacterium	0.000373429	0.000715012	1.23742e-05	4.74243e-05	0.000171572	4.58186e-05	0.000334628	9.03577e-05	0.000205155	0.000559236	2.6468e-05	0.000541615	1.00675e-05	1.73339e-05
Bacteria	Firmicutes	Clostridia	Clostridiales	Veillonellaceae	Centipeda	1.01844e-05	0	0	0	1.46643e-06	2.1311e-06	5.4857e-06	0	1.06377e-05	6.28355e-06	1.65425e-06	0	0	0
Bacteria	Firmicutes	Clostridia	Clostridiales	Veillonellaceae	Dialister	0.000280072	6.29043e-06	3.71227e-05	5.60469e-05	0.000137844	2.77043e-05	2.19428e-05	6.53651e-05	7.75029e-05	0.000192696	2.6468e-05	0.000209364	1.34233e-05	1.73339e-05
Bacteria	Firmicutes	Clostridia	Clostridiales	Veillonellaceae	Megasphaera	0.000375126	0.000283069	1.23742e-06	5.82026e-05	7.4788e-05	1.06555e-05	0.0001536	1.34575e-05	0.00103945	4.60794e-05	0.000266334	1.2137e-05	0	7.87904e-06
Bacteria	Firmicutes	Clostridia	Clostridiales	Veillonellaceae	Selenomonas	0.0048359	0.000345974	6.18711e-05	0.00044622	0.000269823	0.000141718	9.87427e-05	5.76751e-05	0.00100146	0.000362351	4.46647e-05	1.36542e-05	6.71163e-06	1.26065e-05
Bacteria	Firmicutes	Clostridia	Clostridiales	Veillonellaceae	Succiniclasticum	0	0	6.18711e-07	0	0	1.06555e-06	0	0	0	0	0	0	0	0
Bacteria	Firmicutes	Clostridia	Clostridiales	Veillonellaceae	Veillonella	0.00318433	0.00352893	0.00436006	0.00115112	0.00277889	0.00113907	0.00099017	0.000544069	0.00157437	0.000722608	0.00240031	0.00305095	0.00311218	0.00371733
Bacteria	Firmicutes	Clostridia	Clostridiales	Veillonellaceae	genus_NA	0.000361547	8.38724e-06	1.23742e-06	1.50896e-05	1.0265e-05	7.45885e-06	5.4857e-06	0	0	0	0	0	0	0
Bacteria	Firmicutes	Clostridia	Clostridiales	family_NA	genus_NA	0.000179925	8.59692e-05	3.40291e-05	0.000340593	0.00010265	0.000200323	5.75999e-05	4.80626e-05	3.95113e-05	0.000188507	3.47392e-05	5.9168e-05	4.16121e-05	2.52129e-05
Bacteria	Firmicutes	Clostridia	Thermoanaerobacterales	Thermoanaerobacteraceae	Thermoanaerobacter	0	0	0	0	0	0	0	0	0	0	0	0	6.71163e-07	7.87904e-06
Bacteria	Firmicutes	Erysipelotrichi	Erysipelotrichales	Erysipelotrichaceae	Allobaculum	1.6974e-06	0	0	0	1.46643e-06	0	0	0	0	0	0	0	1.34233e-06	0
Bacteria	Firmicutes	Erysipelotrichi	Erysipelotrichales	Erysipelotrichaceae	Bulleidia	1.6974e-05	2.09681e-05	4.33098e-06	4.52687e-05	8.79858e-05	4.15564e-05	0.000331885	0.000261461	0.00122485	0.000718419	0.000350701	0.0109628	5.70489e-05	0.000105579
Bacteria	Firmicutes	Erysipelotrichi	Erysipelotrichales	Erysipelotrichaceae	Coprobacillus	0.00018332	0.000113228	3.09356e-06	5.38913e-05	4.54593e-05	5.32775e-05	6.85713e-05	3.84501e-06	2.43146e-05	3.77013e-05	1.15797e-05	1.06199e-05	1.61079e-05	1.41823e-05
Bacteria	Firmicutes	Erysipelotrichi	Erysipelotrichales	Erysipelotrichaceae	Erysipelothrix	0	2.09681e-06	1.85613e-06	0.00013365	2.93286e-06	0	0	0	0	0	0	0	0	0
Bacteria	Firmicutes	Erysipelotrichi	Erysipelotrichales	Erysipelotrichaceae	Solobacterium	0.00253932	0.00206745	0.00828702	0.00153913	0.00161601	0.0010762	0.000463542	0.00109775	0.000878366	0.000517346	0.00018693	0.000526444	2.34907e-05	2.99404e-05
Bacteria	Firmicutes	Erysipelotrichi	Erysipelotrichales	Erysipelotrichaceae	genus_NA	0.000117121	0.0001971	6.12524e-05	0.000325503	0.000488321	7.77851e-05	0.000109714	6.15201e-05	0.00022491	7.12136e-05	4.96275e-05	4.55139e-05	2.01349e-05	4.0971e-05
Bacteria	Firmicutes	class_NA	orderx_NA	family_NA	genus_NA	1.18818e-05	0	0	8.6226e-06	1.46643e-06	0	0	0	1.51966e-06	0	1.65425e-06	1.51713e-06	6.71163e-07	0
Bacteria	Fusobacteria	Fusobacteria	Fusobacteriales	Fusobacteriaceae	Fusobacterium	0.00360868	0.00193745	0.00048012	0.000651007	0.00242108	0.00116891	0.000921598	0.00129961	0.00360009	0.00388323	0.0010703	0.0147146	0.000228196	0.000404983
Bacteria	Fusobacteria	Fusobacteria	Fusobacteriales	Fusobacteriaceae	Psychrilyobacter	1.6974e-06	0	0	0	0	0	0	0	0	0	0	0	0	0
Bacteria	Fusobacteria	Fusobacteria	Fusobacteriales	Leptotrichiaceae	Leptotrichia	0.00191976	0.00564671	0.0014416	0.000601427	0.000813869	0.000294092	0.000559542	0.00018456	0.00067777	0.000125671	0.000208435	0.00184179	8.05396e-06	1.10307e-05
Bacteria	Fusobacteria	Fusobacteria	Fusobacteriales	Leptotrichiaceae	Streptobacillus	0.000224057	6.29043e-06	1.23742e-06	8.6226e-06	4.39929e-06	4.2622e-06	2.19428e-05	0	0	0	1.65425e-06	0	0	0
Bacteria	Gemmatimonadetes	Gemmatimonadetes	Gemmatimonadales	Gemmatimonadaceae	Gemmatimonas	0	0	0	0	2.93286e-06	0	0	0	0	0	0	0	0	0
Bacteria	Lentisphaerae	Lentisphaeria	Victivallales	Victivallaceae	genus_NA	0	0	0	0	0	0	0	0	0	0	0	0	0	1.57581e-06
Bacteria	Lentisphaerae	Lentisphaeria	orderx_NA	family_NA	genus_NA	8.48702e-06	0	0	0	0	0	0	0	0	0	0	0	0	0
Bacteria	OD1	class_NA	orderx_NA	family_NA	genus_NA	0	2.09681e-06	0	0	0	0	0	0	0	0	1.65425e-06	0	0	0
Bacteria	OP3	class_NA	orderx_NA	family_NA	genus_NA	1.6974e-06	0	0	0	0	0	0	0	0	0	0	0	0	0
Bacteria	Planctomycetes	Planctomycetacia	Planctomycetales	Planctomycetaceae	Planctomyces	1.6974e-06	0	0	0	0	0	0	0	0	0	0	0	0	0
Bacteria	Planctomycetes	Planctomycetacia	Planctomycetales	Planctomycetaceae	genus_NA	1.6974e-06	0	0	0	0	0	0	0	0	0	0	0	0	0
Bacteria	Proteobacteria	Alphaproteobacteria	Caulobacterales	Caulobacteraceae	Brevundimonas	1.6974e-06	2.09681e-06	1.60865e-05	2.15565e-06	7.33215e-06	1.49177e-05	0	7.69002e-06	0	6.28355e-06	0	1.51713e-05	0	0
Bacteria	Proteobacteria	Alphaproteobacteria	Caulobacterales	Caulobacteraceae	Caulobacter	0	0	0	0	0	0	0	0	0	0	0	6.06851e-06	0	9.45485e-06
Bacteria	Proteobacteria	Alphaproteobacteria	Caulobacterales	Caulobacteraceae	genus_NA	4.92247e-05	0	1.23742e-06	0.000174608	1.31979e-05	1.1721e-05	0	0	1.51966e-06	2.09452e-06	0	4.55139e-06	0	1.57581e-06
Bacteria	Proteobacteria	Alphaproteobacteria	Caulobacterales	Hyphomonadaceae	genus_NA	1.6974e-06	0	3.71227e-06	0	0	0	0	0	0	0	0	0	0	0
Bacteria	Proteobacteria	Alphaproteobacteria	Rhizobiales	Bradyrhizobiaceae	Bosea	0	2.09681e-06	0	0	0	0	0	0	0	0	0	0	0	0
Bacteria	Proteobacteria	Alphaproteobacteria	Rhizobiales	Bradyrhizobiaceae	Bradyrhizobium	0	0	0	6.03582e-05	4.39929e-06	0	0	0	0	0	0	0	0	0
Bacteria	Proteobacteria	Alphaproteobacteria	Rhizobiales	Bradyrhizobiaceae	genus_NA	8.48702e-06	0	0	0	0	0	0	0	0	0	0	0	0	0
Bacteria	Proteobacteria	Alphaproteobacteria	Rhizobiales	Brucellaceae	Ochrobactrum	0	2.09681e-06	0	2.80235e-05	1.0265e-05	0	0	0	1.51966e-06	0	0	0	0	0
Bacteria	Proteobacteria	Alphaproteobacteria	Rhizobiales	Hyphomicrobiaceae	Ancylobacter	0	0	0	2.15565e-06	0	0	0	0	0	0	0	0	0	0
Bacteria	Proteobacteria	Alphaproteobacteria	Rhizobiales	Hyphomicrobiaceae	Devosia	0	0	6.18711e-07	0	1.46643e-06	6.3933e-06	0	0	0	4.18903e-06	0	0	0	0
Bacteria	Proteobacteria	Alphaproteobacteria	Rhizobiales	Hyphomicrobiaceae	Prosthecomicrobium	0	0	0	0	0	0	0	0	1.51966e-06	2.09452e-06	1.65425e-06	4.7031e-05	0	0
Bacteria	Proteobacteria	Alphaproteobacteria	Rhizobiales	Methylobacteriaceae	Methylobacterium	8.48702e-06	0	1.23742e-06	0.000122872	0	3.19665e-06	0	1.73025e-05	0	2.09452e-06	6.617e-06	0	2.01349e-06	7.24872e-05
Bacteria	Proteobacteria	Alphaproteobacteria	Rhizobiales	Phyllobacteriaceae	Mesorhizobium	0	0	0	0	0	2.1311e-06	0	0	0	0	0	0	0	0
Bacteria	Proteobacteria	Alphaproteobacteria	Rhizobiales	Phyllobacteriaceae	Phyllobacterium	1.18818e-05	8.38724e-06	4.94969e-06	0.000254367	1.90636e-05	2.1311e-06	0	0	0	0	0	0	0	0
Bacteria	Proteobacteria	Alphaproteobacteria	Rhizobiales	Phyllobacteriaceae	genus_NA	0	0	0	0	0	0	0	0	0	0	0	0	0	6.30323e-06
Bacteria	Proteobacteria	Alphaproteobacteria	Rhizobiales	Rhizobiaceae	Rhizobium	8.48702e-06	0	1.23742e-06	9.2693e-05	2.93286e-06	2.1311e-06	0	0	0	4.18903e-06	0	0	0	0
Bacteria	Proteobacteria	Alphaproteobacteria	Rhizobiales	Rhodobiaceae	Afifella	0	0	0	0	0	0	0	0	0	0	0	0	0	3.15162e-06
Bacteria	Proteobacteria	Alphaproteobacteria	Rhizobiales	family_NA	genus_NA	6.78962e-06	2.09681e-06	6.18711e-07	0.000116405	0	3.19665e-06	0	0	0	1.67561e-05	3.3085e-06	1.51713e-06	0	0
Bacteria	Proteobacteria	Alphaproteobacteria	Rhodobacterales	Rhodobacteraceae	Loktanella	1.6974e-06	0	0	0	0	0	0	0	4.55899e-06	0	1.65425e-06	1.51713e-06	0	0
Bacteria	Proteobacteria	Alphaproteobacteria	Rhodobacterales	Rhodobacteraceae	Maritimibacter	0	0	6.18711e-07	0	0	0	0	0	0	0	0	0	0	0
Bacteria	Proteobacteria	Alphaproteobacteria	Rhodobacterales	Rhodobacteraceae	Nereida	1.6974e-06	0	0	0	0	0	0	0	0	0	0	0	0	0
Bacteria	Proteobacteria	Alphaproteobacteria	Rhodobacterales	Rhodobacteraceae	Paracoccus	0	0	0	0	0	0	0	0	0	0	0	0	2.68465e-06	0
Bacteria	Proteobacteria	Alphaproteobacteria	Rhodobacterales	Rhodobacteraceae	Phaeobacter	6.78962e-06	0	0	0	0	0	0	0	0	0	0	0	0	0
Bacteria	Proteobacteria	Alphaproteobacteria	Rhodobacterales	Rhodobacteraceae	Rhodobacter	0	0	0	0	0	0	0	0	1.51966e-06	0	0	1.66884e-05	0	0
Bacteria	Proteobacteria	Alphaproteobacteria	Rhodobacterales	Rhodobacteraceae	Roseobacter	0	0	0	0	0	0	0	0	1.51966e-06	0	0	4.55139e-06	6.71163e-07	0
Bacteria	Proteobacteria	Alphaproteobacteria	Rhodobacterales	Rhodobacteraceae	Roseovarius	0	0	0	0	0	0	2.74285e-06	0	0	0	0	0	0	0
Bacteria	Proteobacteria	Alphaproteobacteria	Rhodobacterales	Rhodobacteraceae	Rubellimicrobium	0	0	0	4.3113e-06	0	0	0	0	0	0	0	0	0	0
Bacteria	Proteobacteria	Alphaproteobacteria	Rhodobacterales	Rhodobacteraceae	Sulfitobacter	0	0	0	0	0	0	0	0	7.59832e-06	0	0	1.51713e-06	0	0
Bacteria	Proteobacteria	Alphaproteobacteria	Rhodobacterales	Rhodobacteraceae	Tateyamaria	1.01844e-05	0	0	0	0	0	0	0	0	0	0	0	0	0
Bacteria	Proteobacteria	Alphaproteobacteria	Rhodobacterales	Rhodobacteraceae	Thalassobacter	1.18818e-05	0	0	0	1.46643e-06	0	0	0	0	2.09452e-06	0	0	6.71163e-07	1.57581e-06
Bacteria	Proteobacteria	Alphaproteobacteria	Rhodobacterales	Rhodobacteraceae	Tropicimonas	0	0	0	0	0	0	0	0	0	0	0	1.51713e-06	0	0
Bacteria	Proteobacteria	Alphaproteobacteria	Rhodobacterales	Rhodobacteraceae	genus_NA	1.52766e-05	0	0	0	0	0	5.4857e-06	0	3.03933e-06	0	0	0	6.71163e-07	3.15162e-06
Bacteria	Proteobacteria	Alphaproteobacteria	Rhodospirillales	Acetobacteraceae	Acetobacter	0	0	0	0	0	0	0	0	1.51966e-06	0	0	1.51713e-06	2.01349e-06	0
Bacteria	Proteobacteria	Alphaproteobacteria	Rhodospirillales	Acetobacteraceae	Acidiphilium	0	0	0	0	0	0	0	0	0	0	0	0	1.34233e-06	0
Bacteria	Proteobacteria	Alphaproteobacteria	Rhodospirillales	Acetobacteraceae	Acidisoma	0	0	0	0	0	1.06555e-06	2.74285e-06	0	0	4.18903e-06	0	0	0	0
Bacteria	Proteobacteria	Alphaproteobacteria	Rhodospirillales	Acetobacteraceae	Acidocella	0	6.29043e-06	1.23742e-06	1.72452e-05	0	2.1311e-06	0	0	0	0	0	0	6.71163e-07	0
Bacteria	Proteobacteria	Alphaproteobacteria	Rhodospirillales	Acetobacteraceae	Roseococcus	0	0	0	0	0	0	0	0	0	4.18903e-06	0	0	0	0
Bacteria	Proteobacteria	Alphaproteobacteria	Rhodospirillales	Acetobacteraceae	genus_NA	0	0	0	0	0	1.06555e-06	0	0	0	4.18903e-06	0	0	0	0
Bacteria	Proteobacteria	Alphaproteobacteria	Rhodospirillales	Rhodospirillaceae	Thalassospira	1.6974e-06	0	0	0	0	0	0	0	0	0	0	0	0	0
Bacteria	Proteobacteria	Alphaproteobacteria	Rickettsiales	SAR116	genus_NA	1.6974e-06	0	0	0	0	0	0	0	0	0	0	0	0	0
Bacteria	Proteobacteria	Alphaproteobacteria	Rickettsiales	SAR11	Pelagibacter	1.6974e-06	0	0	0	0	0	0	0	0	0	0	0	0	0
Bacteria	Proteobacteria	Alphaproteobacteria	Rickettsiales	Unassigned	Captivus	0	0	0	0	0	0	0	0	0	0	0	0	0	1.57581e-06
Bacteria	Proteobacteria	Alphaproteobacteria	Sphingomonadales	Erythrobacteraceae	Erythrobacter	0	2.09681e-06	0	0	1.46643e-06	0	0	0	0	0	0	0	0	0
Bacteria	Proteobacteria	Alphaproteobacteria	Sphingomonadales	Sphingomonadaceae	Novosphingobium	0	0	4.94969e-06	4.3113e-06	5.86572e-06	2.1311e-06	0	1.9225e-06	0	0	1.65425e-06	0	0	7.87904e-06
Bacteria	Proteobacteria	Alphaproteobacteria	Sphingomonadales	Sphingomonadaceae	Sphingomonas	0.000237637	9.22596e-05	2.96981e-05	0.00430052	0.000186237	0.000121473	1.09714e-05	3.07601e-05	1.3677e-05	5.23629e-05	6.617e-06	7.58564e-06	1.47656e-05	0.000148126
Bacteria	Proteobacteria	Alphaproteobacteria	Sphingomonadales	Sphingomonadaceae	Sphingopyxis	0	0	0	0	0	0	0	0	0	0	1.65425e-06	0	0	0
Bacteria	Proteobacteria	Alphaproteobacteria	orderx_NA	family_NA	genus_NA	0	0	0	0	0	0	0	0	0	2.09452e-06	0	0	0	0
Bacteria	Proteobacteria	Betaproteobacteria	Burkholderiales	Alcaligenaceae	Achromobacter	9.33572e-05	2.09681e-06	2.41297e-05	8.6226e-06	5.86572e-06	9.58994e-06	1.64571e-05	0.00110928	8.96602e-05	0.000188507	3.80477e-05	1.06199e-05	6.71163e-07	1.57581e-06
Bacteria	Proteobacteria	Betaproteobacteria	Burkholderiales	Alcaligenaceae	Alcaligenes	3.39481e-06	0	6.18711e-07	0	0	0	0	7.69002e-06	3.03933e-06	2.09452e-06	0	0	0	0
Bacteria	Proteobacteria	Betaproteobacteria	Burkholderiales	Alcaligenaceae	Bordetella	0.000230847	1.46777e-05	5.87776e-05	1.94009e-05	1.46643e-05	2.1311e-05	3.29142e-05	0.00234738	0.000199076	0.000410525	8.27124e-05	3.18597e-05	3.35582e-06	1.57581e-06
Bacteria	Proteobacteria	Betaproteobacteria	Burkholderiales	Alcaligenaceae	Derxia	0.000274979	5.03234e-05	2.47484e-05	0.000146584	0.00282728	0.000186471	8.77713e-05	0.00013842	0.0010744	0.00326535	0.000213398	3.94453e-05	3.02024e-05	3.93952e-05
Bacteria	Proteobacteria	Betaproteobacteria	Burkholderiales	Alcaligenaceae	Pusillimonas	0	0	0	0	0	0	0	1.9225e-06	0	0	0	0	0	0
Bacteria	Proteobacteria	Betaproteobacteria	Burkholderiales	Alcaligenaceae	genus_NA	0.0974038	0.00660076	0.0149988	0.00649066	0.00526302	0.00615888	0.0126171	0.709919	0.0524755	0.125449	0.0339468	0.00769184	0.000889963	0.000787904
Bacteria	Proteobacteria	Betaproteobacteria	Burkholderiales	Burkholderiaceae	Burkholderia	0	0	0	6.46695e-06	0	0	0	0	0	0	0	3.03426e-06	0	7.87904e-06
Bacteria	Proteobacteria	Betaproteobacteria	Burkholderiales	Burkholderiaceae	Cupriavidus	0	0	0	0	0	0	0	0	0	0	0	0	1.34233e-06	0
Bacteria	Proteobacteria	Betaproteobacteria	Burkholderiales	Burkholderiaceae	Pandoraea	0.000166346	2.09681e-06	1.85613e-06	4.3113e-06	0	1.06555e-06	0	0	0	0	0	0	0	0
Bacteria	Proteobacteria	Betaproteobacteria	Burkholderiales	Burkholderiaceae	Polynucleobacter	0	0	0	0	0	0	0	0	1.51966e-06	0	0	0	0	0
Bacteria	Proteobacteria	Betaproteobacteria	Burkholderiales	Burkholderiaceae	Ralstonia	0	1.0484e-05	6.18711e-07	0	4.39929e-06	6.3933e-06	0	3.84501e-06	0	0	0	0	0	1.57581e-06
Bacteria	Proteobacteria	Betaproteobacteria	Burkholderiales	Comamonadaceae	Acidovorax	0	0	0	0	0	1.06555e-06	0	0	0	0	0	0	0	0
Bacteria	Proteobacteria	Betaproteobacteria	Burkholderiales	Comamonadaceae	Aquabacterium	0	0	0	1.72452e-05	1.46643e-06	0	0	0	0	0	0	3.03426e-06	0	0
Bacteria	Proteobacteria	Betaproteobacteria	Burkholderiales	Comamonadaceae	Comamonas	0	0	0	0	0	0	0	0	0	2.09452e-06	0	3.03426e-06	0	0
Bacteria	Proteobacteria	Betaproteobacteria	Burkholderiales	Comamonadaceae	Delftia	0	0	0	1.07783e-05	4.39929e-06	0	0	0	0	4.18903e-06	0	0	0	0
Bacteria	Proteobacteria	Betaproteobacteria	Burkholderiales	Comamonadaceae	Hydrogenophaga	0	0	0	0	0	0	0	0	0	0	1.65425e-06	0	0	0
Bacteria	Proteobacteria	Betaproteobacteria	Burkholderiales	Comamonadaceae	Methylibium	1.6974e-06	0	0	0	0	0	0	0	0	0	0	0	0	0
Bacteria	Proteobacteria	Betaproteobacteria	Burkholderiales	Comamonadaceae	Mitsuaria	0	0	0	0	0	0	0	0	0	2.09452e-06	0	2.73083e-05	0	0
Bacteria	Proteobacteria	Betaproteobacteria	Burkholderiales	Comamonadaceae	Ottowia	9.6752e-05	0	0	6.46695e-06	0	1.06555e-06	0	0	0	0	0	0	0	0
Bacteria	Proteobacteria	Betaproteobacteria	Burkholderiales	Comamonadaceae	Pelomonas	0	8.38724e-06	0	0	0	0	0	0	1.51966e-06	0	0	1.51713e-06	0	4.72742e-06
Bacteria	Proteobacteria	Betaproteobacteria	Burkholderiales	Comamonadaceae	Rhodoferax	5.09221e-06	0	6.18711e-07	4.3113e-06	0	0	2.74285e-06	0	0	0	1.65425e-06	0	0	0
Bacteria	Proteobacteria	Betaproteobacteria	Burkholderiales	Comamonadaceae	Tepidimonas	0	0	0	2.80235e-05	0	0	0	0	0	0	0	0	0	0
Bacteria	Proteobacteria	Betaproteobacteria	Burkholderiales	Comamonadaceae	Variovorax	0	0	0	0	0	0	0	0	0	0	0	1.51713e-06	0	0
Bacteria	Proteobacteria	Betaproteobacteria	Burkholderiales	Comamonadaceae	genus_NA	2.20662e-05	4.19362e-06	8.66196e-06	0.00013365	1.0265e-05	1.06555e-06	5.4857e-06	0	1.51966e-06	4.18903e-06	0	6.06851e-06	6.71163e-07	4.72742e-06
Bacteria	Proteobacteria	Betaproteobacteria	Burkholderiales	Oxalobacteraceae	Collimonas	0	0	0	2.15565e-06	0	0	0	0	0	0	0	0	0	0
Bacteria	Proteobacteria	Betaproteobacteria	Burkholderiales	Oxalobacteraceae	Duganella	1.35792e-05	6.29043e-06	1.85613e-06	0.000306102	1.46643e-05	3.40976e-05	0	3.84501e-06	1.51966e-06	2.09452e-06	0	6.06851e-06	0	0
Bacteria	Proteobacteria	Betaproteobacteria	Burkholderiales	Oxalobacteraceae	Herbaspirillum	0.00318093	3.56458e-05	1.17555e-05	0.000116405	6.74558e-05	6.18019e-05	5.4857e-06	0	1.51966e-06	4.18903e-06	0	0	2.01349e-06	1.57581e-06
Bacteria	Proteobacteria	Betaproteobacteria	Burkholderiales	Oxalobacteraceae	Janthinobacterium	0	0	0	8.6226e-06	0	0	2.74285e-06	0	0	0	0	0	6.71163e-07	0
Bacteria	Proteobacteria	Betaproteobacteria	Burkholderiales	Oxalobacteraceae	Massilia	2.03688e-05	2.30649e-05	9.28067e-06	0.000685497	2.93286e-05	2.23765e-05	0	1.73025e-05	3.03933e-06	4.18903e-06	3.3085e-06	1.51713e-06	2.01349e-06	1.10307e-05
Bacteria	Proteobacteria	Betaproteobacteria	Burkholderiales	Oxalobacteraceae	Naxibacter	1.6974e-06	0	2.47484e-06	0	0	2.1311e-06	0	0	0	0	0	0	0	0
Bacteria	Proteobacteria	Betaproteobacteria	Burkholderiales	Oxalobacteraceae	Oxalobacter	0	2.09681e-06	0	0	1.46643e-06	1.1721e-05	0	0	0	2.09452e-06	0	0	0	0
Bacteria	Proteobacteria	Betaproteobacteria	Burkholderiales	Oxalobacteraceae	genus_NA	6.11065e-05	2.09681e-05	1.60865e-05	0.00072861	1.0265e-05	2.77043e-05	0	1.9225e-06	3.03933e-06	4.18903e-06	3.3085e-06	1.51713e-06	4.02698e-06	3.3092e-05
Bacteria	Proteobacteria	Betaproteobacteria	Burkholderiales	Unassigned	Thiomonas	0	0	0	0	0	0	0	0	0	2.09452e-06	0	0	0	0
Bacteria	Proteobacteria	Betaproteobacteria	Methylophilales	Methylophilaceae	Methylotenera	0	0	0	0	0	0	2.74285e-06	0	0	0	0	0	0	0
Bacteria	Proteobacteria	Betaproteobacteria	Methylophilales	Methylophilaceae	genus_NA	0	0	0	0	0	0	0	0	0	2.09452e-06	0	0	0	0
Bacteria	Proteobacteria	Betaproteobacteria	Neisseriales	Neisseriaceae	Eikenella	2.03688e-05	0	6.18711e-07	4.3113e-06	2.19965e-05	5.32775e-06	5.4857e-06	5.76751e-06	0.000197556	0.000140333	8.27124e-06	0	0	0
Bacteria	Proteobacteria	Betaproteobacteria	Neisseriales	Neisseriaceae	Gulbenkiania	0	0	0	0	0	0	0	0	0	0	0	0	0	6.30323e-06
Bacteria	Proteobacteria	Betaproteobacteria	Neisseriales	Neisseriaceae	Kingella	0.000154464	0.00203181	1.60865e-05	0.000116405	5.42579e-05	3.72942e-05	9.59998e-05	1.9225e-06	0.000218832	1.04726e-05	6.617e-06	4.55139e-06	2.01349e-06	0
Bacteria	Proteobacteria	Betaproteobacteria	Neisseriales	Neisseriaceae	Neisseria	0.00365791	0.109927	0.000519717	0.00519296	0.0137493	0.00224511	0.00482742	0.000213398	0.00582183	0.000655584	0.00639367	0.000136542	3.35582e-05	0.000198552
Bacteria	Proteobacteria	Betaproteobacteria	Neisseriales	Neisseriaceae	Simonsiella	8.48702e-05	2.09681e-06	1.23742e-06	4.3113e-06	2.93286e-06	1.06555e-06	0	0	0	0	0	0	0	0
Bacteria	Proteobacteria	Betaproteobacteria	Neisseriales	Neisseriaceae	Vitreoscilla	0	2.09681e-06	0	2.15565e-06	1.46643e-06	0	0	1.9225e-06	4.55899e-06	4.18903e-06	8.27124e-06	0	0	0
Bacteria	Proteobacteria	Betaproteobacteria	Neisseriales	Neisseriaceae	genus_NA	1.6974e-06	1.0484e-05	0	2.15565e-06	1.46643e-06	3.19665e-06	2.74285e-06	0	1.51966e-06	0	0	1.51713e-06	0	1.57581e-06
Bacteria	Proteobacteria	Betaproteobacteria	Rhodocyclales	Rhodocyclaceae	Dechloromonas	0	0	0	0	0	0	0	0	0	0	0	3.03426e-06	0	0
Bacteria	Proteobacteria	Betaproteobacteria	Rhodocyclales	Rhodocyclaceae	Methyloversatilis	0	0	0	0	0	0	0	0	0	6.28355e-06	0	0	0	0
Bacteria	Proteobacteria	Betaproteobacteria	Rhodocyclales	Rhodocyclaceae	Propionivibrio	0	0	0	0	0	1.06555e-06	0	0	0	0	0	0	0	0
Bacteria	Proteobacteria	Betaproteobacteria	Rhodocyclales	Rhodocyclaceae	Zoogloea	0	0	6.18711e-07	2.37122e-05	1.46643e-06	0	0	0	0	0	0	0	0	0
Bacteria	Proteobacteria	Deltaproteobacteria	Bdellovibrionales	Bacteriovoraceae	Peredibacter	0	0	0	0	0	0	0	0	0	4.18903e-06	0	1.06199e-05	0	0
Bacteria	Proteobacteria	Deltaproteobacteria	Bdellovibrionales	Bdellovibrionaceae	Bdellovibrio	0	0	0	2.15565e-06	0	0	0	0	0	0	1.65425e-06	6.06851e-06	0	0
Bacteria	Proteobacteria	Deltaproteobacteria	Desulfobacterales	Desulfobacteraceae	Desulfatiferula	3.39481e-06	0	0	0	0	0	0	0	0	0	0	0	0	0
Bacteria	Proteobacteria	Deltaproteobacteria	Desulfobacterales	Desulfobacteraceae	Desulfobacter	1.6974e-06	0	0	0	0	0	0	0	0	0	0	0	0	0
Bacteria	Proteobacteria	Deltaproteobacteria	Desulfobacterales	Desulfobacteraceae	Desulfobacula	1.6974e-06	0	0	0	0	0	0	0	0	0	0	0	0	0
Bacteria	Proteobacteria	Deltaproteobacteria	Desulfobacterales	Desulfobacteraceae	Desulfofrigus	3.39481e-06	0	0	0	0	0	0	0	0	0	0	0	0	0
Bacteria	Proteobacteria	Deltaproteobacteria	Desulfobacterales	Desulfobacteraceae	genus_NA	1.6974e-06	0	0	0	0	0	0	0	0	0	0	0	0	0
Bacteria	Proteobacteria	Deltaproteobacteria	Desulfobacterales	Desulfobulbaceae	Desulforhopalus	8.48702e-06	2.09681e-06	0	0	0	1.06555e-06	0	0	0	0	0	0	0	0
Bacteria	Proteobacteria	Deltaproteobacteria	Desulfobacterales	Desulfobulbaceae	Desulfotalea	3.39481e-06	0	0	0	0	0	0	0	0	0	0	0	0	0
Bacteria	Proteobacteria	Deltaproteobacteria	Desulfobacterales	family_NA	genus_NA	0	0	0	0	1.46643e-06	0	0	0	0	0	0	0	0	0
Bacteria	Proteobacteria	Deltaproteobacteria	Desulfovibrionales	Desulfovibrionaceae	Desulfovibrio	0	0	0	0	1.46643e-06	0	0	0	0	0	0	0	0	0
Bacteria	Proteobacteria	Deltaproteobacteria	Desulfuromonadales	Geobacteraceae	Geobacter	0	0	0	0	0	0	0	0	0	0	0	0	2.68465e-06	0
Bacteria	Proteobacteria	Deltaproteobacteria	Myxococcales	Polyangiaceae	Sorangium	0	0	6.18711e-07	0	0	0	0	1.9225e-06	0	0	0	1.51713e-05	0	0
Bacteria	Proteobacteria	Deltaproteobacteria	Myxococcales	family_NA	genus_NA	0	0	0	0	1.46643e-06	0	0	7.69002e-06	0	0	0	0	0	0
Bacteria	Proteobacteria	Deltaproteobacteria	Syntrophobacterales	Syntrophobacteraceae	genus_NA	0	0	0	0	1.46643e-06	1.06555e-06	0	0	0	0	0	0	0	0
Bacteria	Proteobacteria	Deltaproteobacteria	orderx_NA	family_NA	genus_NA	0	0	0	0	0	0	5.4857e-06	0	0	0	0	0	0	0
Bacteria	Proteobacteria	Epsilonproteobacteria	Campylobacterales	Campylobacteraceae	Arcobacter	1.18818e-05	0	0	0	0	0	0	0	0	0	0	0	0	0
Bacteria	Proteobacteria	Epsilonproteobacteria	Campylobacterales	Campylobacteraceae	Campylobacter	0.00044472	0.000522106	0.00068182	0.000153051	0.000133445	7.99162e-05	0.000139885	8.07452e-05	0.000334326	0.000226208	0.000701401	0.000494584	1.07386e-05	5.04259e-05
Bacteria	Proteobacteria	Epsilonproteobacteria	Campylobacterales	Campylobacteraceae	Sulfurospirillum	0	0	0	0	0	0	5.4857e-06	0	0	0	0	0	0	0
Bacteria	Proteobacteria	Epsilonproteobacteria	Campylobacterales	Helicobacteraceae	Sulfurimonas	0	0	0	0	0	0	0	0	0	2.09452e-06	0	0	0	0
Bacteria	Proteobacteria	Epsilonproteobacteria	Campylobacterales	Helicobacteraceae	Sulfurovum	0	0	0	0	0	0	2.74285e-06	0	1.51966e-06	0	0	0	0	0
Bacteria	Proteobacteria	Gammaproteobacteria	Aeromonadales	Aeromonadaceae	Aeromonas	0	0	0	2.15565e-06	0	1.06555e-06	0	0	0	2.09452e-06	1.65425e-06	7.58564e-06	6.71163e-06	0
Bacteria	Proteobacteria	Gammaproteobacteria	Aeromonadales	Aeromonadaceae	Tolumonas	7.1291e-05	3.14521e-05	1.73239e-05	0.000215565	0.000501519	0.000795965	7.95427e-05	0.000174948	0.000849492	0.000959289	0.000167079	0.000247292	0.00104769	0.000732751
Bacteria	Proteobacteria	Gammaproteobacteria	Alteromonadales	Alteromonadaceae	Aliagarivorans	1.6974e-06	0	0	0	0	0	0	0	0	0	0	1.51713e-06	0	0
Bacteria	Proteobacteria	Gammaproteobacteria	Alteromonadales	Alteromonadaceae	Alteromonas	5.09221e-06	0	1.23742e-06	2.15565e-06	5.86572e-06	4.2622e-06	8.22856e-06	4.22951e-05	2.43146e-05	6.0741e-05	9.92549e-06	6.06851e-06	1.34233e-06	0
Bacteria	Proteobacteria	Gammaproteobacteria	Alteromonadales	Alteromonadaceae	Congregibacter	1.6974e-06	0	0	0	0	0	0	0	0	0	0	0	0	0
Bacteria	Proteobacteria	Gammaproteobacteria	Alteromonadales	Alteromonadaceae	Glaciecola	1.01844e-05	0	0	2.15565e-06	0	0	0	0	0	0	0	3.03426e-06	0	0
Bacteria	Proteobacteria	Gammaproteobacteria	Alteromonadales	Alteromonadaceae	Marinobacter	5.09221e-06	2.09681e-06	0	8.6226e-06	4.39929e-05	2.77043e-05	1.09714e-05	1.1535e-05	4.10309e-05	3.97958e-05	8.27124e-06	1.66884e-05	4.69814e-05	3.78194e-05
Bacteria	Proteobacteria	Gammaproteobacteria	Alteromonadales	Alteromonadaceae	SAR92	1.6974e-06	0	0	0	0	0	0	0	0	0	0	0	0	0
Bacteria	Proteobacteria	Gammaproteobacteria	Alteromonadales	Alteromonadaceae	genus_NA	1.6974e-06	0	0	0	0	0	0	0	1.51966e-06	0	0	0	0	0
Bacteria	Proteobacteria	Gammaproteobacteria	Alteromonadales	Colwelliaceae	Colwellia	3.22507e-05	0	6.18711e-07	0	0	0	0	0	3.03933e-06	0	0	6.06851e-06	0	0
Bacteria	Proteobacteria	Gammaproteobacteria	Alteromonadales	Pseudoalteromonadaceae	Algicola	6.78962e-06	0	0	0	0	1.06555e-06	0	0	0	0	0	0	0	0
Bacteria	Proteobacteria	Gammaproteobacteria	Alteromonadales	Pseudoalteromonadaceae	Pseudoalteromonas	0.000242729	4.19362e-06	6.18711e-07	6.46695e-06	1.46643e-06	2.1311e-06	5.4857e-06	9.61252e-06	7.59832e-06	6.28355e-06	4.96275e-06	4.55139e-06	6.71163e-07	0
Bacteria	Proteobacteria	Gammaproteobacteria	Alteromonadales	Psychromonadaceae	Psychromonas	1.6974e-06	0	0	0	0	0	2.74285e-06	0	0	0	0	0	0	1.57581e-06
Bacteria	Proteobacteria	Gammaproteobacteria	Alteromonadales	Shewanellaceae	Shewanella	3.22507e-05	0	0	0	0	1.06555e-06	0	0	1.51966e-06	2.09452e-06	1.65425e-06	3.03426e-06	0	0
Bacteria	Proteobacteria	Gammaproteobacteria	Cardiobacteriales	Cardiobacteriaceae	Cardiobacterium	1.01844e-05	0	0	0	0	0	2.74285e-06	3.84501e-06	6.07866e-06	1.04726e-05	0	1.51713e-06	0	1.10307e-05
Bacteria	Proteobacteria	Gammaproteobacteria	Chromatiales	Chromatiaceae	Alishewanella	6.78962e-06	0	0	0	0	0	0	0	1.51966e-06	2.09452e-06	0	1.51713e-06	2.01349e-06	0
Bacteria	Proteobacteria	Gammaproteobacteria	Chromatiales	Chromatiaceae	Rheinheimera	0	0	0	2.15565e-06	0	0	0	1.9225e-06	3.03933e-06	6.28355e-06	1.65425e-06	4.55139e-05	0	0
Bacteria	Proteobacteria	Gammaproteobacteria	Chromatiales	Ectothiorhodospiraceae	Thiorhodospira	1.6974e-06	0	0	0	0	0	0	0	0	0	0	0	0	0
Bacteria	Proteobacteria	Gammaproteobacteria	Enterobacteriales	Enterobacteriaceae	Arsenophonus	0	0	0	0	0	0	0	0	0	0	1.65425e-06	0	0	0
Bacteria	Proteobacteria	Gammaproteobacteria	Enterobacteriales	Enterobacteriaceae	Cedecea	0	0	0	0	0	0	0	0	3.03933e-06	4.18903e-06	0	0	0	0
Bacteria	Proteobacteria	Gammaproteobacteria	Enterobacteriales	Enterobacteriaceae	Citrobacter	1.6974e-06	2.09681e-06	0	6.46695e-06	0	0	0	0	0	0	0	0	0	0
Bacteria	Proteobacteria	Gammaproteobacteria	Enterobacteriales	Enterobacteriaceae	Edwardsiella	1.6974e-06	0	0	2.15565e-06	0	0	0	0	0	2.09452e-06	0	4.55139e-06	0	0
Bacteria	Proteobacteria	Gammaproteobacteria	Enterobacteriales	Enterobacteriaceae	Enterobacter	0	2.09681e-06	0	2.15565e-06	0	0	0	0	3.03933e-06	0	2.15052e-05	0	0	0
Bacteria	Proteobacteria	Gammaproteobacteria	Enterobacteriales	Enterobacteriaceae	Erwinia	0	2.09681e-06	0	8.6226e-05	1.46643e-06	2.1311e-06	0	0	0	2.09452e-06	1.65425e-06	0	0	0
Bacteria	Proteobacteria	Gammaproteobacteria	Enterobacteriales	Enterobacteriaceae	Klebsiella	0	0	0	0	1.46643e-06	0	0	0	0	0	0	0	0	1.57581e-06
Bacteria	Proteobacteria	Gammaproteobacteria	Enterobacteriales	Enterobacteriaceae	Pantoea	3.05533e-05	8.38724e-06	6.18711e-07	9.70043e-05	1.46643e-05	2.1311e-06	0	0	0	2.09452e-06	4.96275e-06	3.03426e-06	0	2.83645e-05
Bacteria	Proteobacteria	Gammaproteobacteria	Enterobacteriales	Enterobacteriaceae	Plesiomonas	3.39481e-06	4.19362e-06	1.85613e-06	0	0	1.06555e-06	2.74285e-06	0	4.55899e-06	2.09452e-06	3.14307e-05	0	0	0
Bacteria	Proteobacteria	Gammaproteobacteria	Enterobacteriales	Enterobacteriaceae	Proteus	0	0	5.5684e-06	0	0	0	0	1.538e-05	0	2.09452e-06	0	0	6.71163e-07	0
Bacteria	Proteobacteria	Gammaproteobacteria	Enterobacteriales	Enterobacteriaceae	Serratia	0	0	0	0	0	0	0	0	3.03933e-06	0	6.617e-06	0	0	1.57581e-06
Bacteria	Proteobacteria	Gammaproteobacteria	Enterobacteriales	Enterobacteriaceae	Thorsellia	0	0	0	0	0	0	0	0	0	0	0	1.51713e-06	0	0
Bacteria	Proteobacteria	Gammaproteobacteria	Enterobacteriales	Enterobacteriaceae	Yersinia	0	0	0	0	0	0	0	0	0	2.09452e-06	0	0	0	0
Bacteria	Proteobacteria	Gammaproteobacteria	Enterobacteriales	Enterobacteriaceae	genus_NA	0.000185017	3.56458e-05	1.60865e-05	0.00112956	0.00016864	0.000131063	2.19428e-05	5.38301e-05	1.8236e-05	3.35123e-05	2.6468e-05	3.03426e-05	3.75852e-05	8.03662e-05
Bacteria	Proteobacteria	Gammaproteobacteria	Legionellales	Legionellaceae	Legionella	0	0	6.18711e-07	1.29339e-05	0	0	0	0	0	0	1.65425e-06	3.03426e-06	0	0
Bacteria	Proteobacteria	Gammaproteobacteria	Methylococcales	Methylococcaceae	Methylosoma	0	0	0	0	0	0	0	0	0	0	0	1.51713e-06	0	0
Bacteria	Proteobacteria	Gammaproteobacteria	Oceanospirillales	Alcanivoracaceae	Kangiella	1.6974e-06	0	6.18711e-07	8.6226e-06	0	0	0	0	0	0	0	1.51713e-06	0	0
Bacteria	Proteobacteria	Gammaproteobacteria	Oceanospirillales	Halomonadaceae	Cobetia	3.39481e-06	0	0	0	0	0	0	0	0	0	0	0	0	0
Bacteria	Proteobacteria	Gammaproteobacteria	Oceanospirillales	Halomonadaceae	Halomonas	1.18818e-05	2.09681e-06	6.18711e-07	0	1.46643e-06	1.06555e-06	0	0	1.51966e-06	4.18903e-06	1.15797e-05	1.51713e-06	0	0
Bacteria	Proteobacteria	Gammaproteobacteria	Oceanospirillales	Oceanospirillaceae	Amphritea	5.09221e-06	0	0	0	0	0	0	0	0	0	0	0	0	0
Bacteria	Proteobacteria	Gammaproteobacteria	Oceanospirillales	Oceanospirillaceae	Marinomonas	8.48702e-06	4.19362e-06	6.18711e-07	0.000114249	2.93286e-06	1.06555e-06	0	0	0	0	0	0	6.71163e-07	1.57581e-06
Bacteria	Proteobacteria	Gammaproteobacteria	Oceanospirillales	Oceanospirillaceae	Oceanospirillum	1.6974e-06	0	0	0	0	0	0	0	0	0	0	0	0	0
Bacteria	Proteobacteria	Gammaproteobacteria	Oceanospirillales	Oceanospirillaceae	Oleispira	8.8265e-05	2.09681e-06	0	0	1.46643e-06	2.1311e-06	0	0	0	0	0	0	0	0
Bacteria	Proteobacteria	Gammaproteobacteria	Oceanospirillales	Oceanospirillaceae	Pseudospirillum	0	0	0	0	0	0	0	0	0	0	1.65425e-06	0	0	0
Bacteria	Proteobacteria	Gammaproteobacteria	Oceanospirillales	Oceanospirillaceae	genus_NA	1.52766e-05	0	0	0	0	0	0	1.9225e-06	0	0	0	0	6.71163e-07	0
Bacteria	Proteobacteria	Gammaproteobacteria	Oceanospirillales	family_NA	genus_NA	1.6974e-06	0	6.18711e-07	0	0	1.06555e-06	2.74285e-06	1.9225e-06	0	0	3.3085e-06	3.03426e-06	0	0
Bacteria	Proteobacteria	Gammaproteobacteria	Pasteurellales	Pasteurellaceae	Actinobacillus	5.77117e-05	0.00529654	2.10362e-05	0.000174608	0.000108516	9.48339e-05	0.000189257	9.61252e-06	1.06377e-05	3.35123e-05	0.000698093	7.58564e-06	2.01349e-06	1.26065e-05
Bacteria	Proteobacteria	Gammaproteobacteria	Pasteurellales	Pasteurellaceae	Haemophilus	0.00713419	0.0428693	0.000336579	0.00300067	0.0200476	0.00127333	0.656414	0.00751122	0.00991429	0.015114	0.0266913	0.00368966	0.000173831	0.00059408
Bacteria	Proteobacteria	Gammaproteobacteria	Pasteurellales	Pasteurellaceae	Pasteurella	1.6974e-05	3.77426e-05	0	2.15565e-06	1.46643e-06	2.1311e-06	0.000490971	0	1.06377e-05	4.18903e-06	3.3085e-06	3.03426e-06	0	0
Bacteria	Proteobacteria	Gammaproteobacteria	Pasteurellales	Pasteurellaceae	genus_NA	0.00101335	8.59692e-05	6.18711e-06	4.74243e-05	0.000152509	2.66387e-05	0.000159085	3.84501e-06	8.05422e-05	1.04726e-05	4.13562e-05	1.51713e-06	0	1.57581e-06
Bacteria	Proteobacteria	Gammaproteobacteria	Pseudomonadales	Moraxellaceae	Acinetobacter	0.000544867	0.000127905	8.97131e-05	0.00528997	0.000237562	0.0003495	1.09714e-05	9.61252e-05	2.58343e-05	4.60794e-05	1.65425e-05	7.88907e-05	2.4833e-05	9.29727e-05
Bacteria	Proteobacteria	Gammaproteobacteria	Pseudomonadales	Moraxellaceae	Enhydrobacter	0	0	6.18711e-07	2.80235e-05	0	0	5.4857e-06	1.9225e-05	0	0	0	6.06851e-06	0	6.30323e-05
Bacteria	Proteobacteria	Gammaproteobacteria	Pseudomonadales	Moraxellaceae	Moraxella	0	0	0	0	0	0	2.74285e-06	0	0	0	1.81967e-05	3.03426e-06	0	0
Bacteria	Proteobacteria	Gammaproteobacteria	Pseudomonadales	Pseudomonadaceae	Azotobacter	5.09221e-06	0	1.23742e-06	6.46695e-06	8.79858e-06	1.1721e-05	2.74285e-06	3.84501e-06	1.97556e-05	1.88507e-05	6.617e-06	6.06851e-06	7.3828e-06	3.15162e-06
Bacteria	Proteobacteria	Gammaproteobacteria	Pseudomonadales	Pseudomonadaceae	Cellvibrio	0	2.09681e-06	0	0	0	0	0	0	0	0	0	1.51713e-06	0	0
Bacteria	Proteobacteria	Gammaproteobacteria	Pseudomonadales	Pseudomonadaceae	Pseudomonas	0.0857613	0.0295357	0.0130697	0.188589	0.442179	0.644449	0.0860515	0.113101	0.593019	0.617464	0.13281	0.232253	0.749939	0.650421
Bacteria	Proteobacteria	Gammaproteobacteria	Pseudomonadales	Pseudomonadaceae	genus_NA	0	0	0	0	0	0	0	0	0	0	0	0	0	1.57581e-06
Bacteria	Proteobacteria	Gammaproteobacteria	Thiotrichales	Piscirickettsiaceae	Methylophaga	1.6974e-06	0	0	0	0	0	0	0	0	0	0	0	0	0
Bacteria	Proteobacteria	Gammaproteobacteria	Thiotrichales	Piscirickettsiaceae	Thiomicrospira	1.6974e-06	0	0	0	0	0	0	0	0	0	0	0	0	0
Bacteria	Proteobacteria	Gammaproteobacteria	Vibrionales	Vibrionaceae	Aliivibrio	1.6974e-06	0	0	0	0	0	0	1.9225e-06	0	0	0	0	0	0
Bacteria	Proteobacteria	Gammaproteobacteria	Vibrionales	Vibrionaceae	Photobacterium	1.6974e-06	0	0	0	0	0	0	0	0	0	1.65425e-06	0	0	0
Bacteria	Proteobacteria	Gammaproteobacteria	Vibrionales	Vibrionaceae	Vibrio	7.9778e-05	6.29043e-06	1.23742e-06	4.3113e-06	5.86572e-06	2.1311e-06	2.74285e-06	1.9225e-06	1.06377e-05	2.09452e-06	5.78987e-05	9.10277e-06	2.68465e-06	3.15162e-05
Bacteria	Proteobacteria	Gammaproteobacteria	Vibrionales	Vibrionaceae	genus_NA	8.48702e-06	0	0	0	0	0	2.74285e-06	0	1.51966e-06	0	0	0	0	0
Bacteria	Proteobacteria	Gammaproteobacteria	Xanthomonadales	Sinobacteraceae	Steroidobacter	0	0	0	0	1.61307e-05	0	0	0	1.51966e-06	0	0	0	0	0
Bacteria	Proteobacteria	Gammaproteobacteria	Xanthomonadales	Xanthomonadaceae	Dokdonella	0	0	0	8.6226e-06	2.93286e-06	7.45885e-06	0	0	0	0	0	0	0	0
Bacteria	Proteobacteria	Gammaproteobacteria	Xanthomonadales	Xanthomonadaceae	Rhodanobacter	1.6974e-06	2.09681e-06	6.18711e-07	4.3113e-06	0	1.06555e-06	0	0	0	2.09452e-06	0	0	3.35582e-06	0
Bacteria	Proteobacteria	Gammaproteobacteria	Xanthomonadales	Xanthomonadaceae	Stenotrophomonas	0.000466786	0.000285166	4.57846e-05	0.00956247	0.000498586	0.000420892	1.09714e-05	6.53651e-05	2.2795e-05	6.28355e-05	8.27124e-06	5.00652e-05	6.10759e-05	9.92759e-05
Bacteria	Proteobacteria	Gammaproteobacteria	Xanthomonadales	Xanthomonadaceae	genus_NA	7.9778e-05	6.29043e-05	1.60865e-05	0.00180212	0.000133445	0.00011721	1.37143e-05	6.15201e-05	1.06377e-05	3.14178e-05	4.96275e-06	2.12398e-05	4.0941e-05	0.000111882
Bacteria	Proteobacteria	Gammaproteobacteria	orderx_NA	family_NA	genus_NA	0.00083003	0.00219536	6.99144e-05	0.000237122	0.000652562	0.00035909	0.000858513	0.000203785	0.00105465	0.000640922	0.00684859	0.000172953	0.000224169	0.000362436
Bacteria	Spirochaetes	Spirochaetes	Spirochaetales	Spirochaetaceae	Spirochaeta	1.6974e-06	0	0	0	0	0	0	0	0	0	0	0	6.71163e-07	0
Bacteria	Spirochaetes	Spirochaetes	Spirochaetales	Spirochaetaceae	Treponema	0.000145977	2.93553e-05	0.000108274	0.00163614	9.5318e-05	9.58994e-05	6.03427e-05	5.95976e-05	3.64719e-05	8.79697e-05	2.48137e-05	0.000626574	4.0941e-05	0.00012764
Bacteria	Synergistetes	Synergistia	Synergistales	Synergistaceae	genus_NA	0	0	0	0	1.46643e-06	0	0	0	4.55899e-06	2.09452e-06	0	1.51713e-06	6.71163e-07	0
Bacteria	TM7	class_NA	orderx_NA	family_NA	genus_NA	1.52766e-05	6.29043e-05	0.000205412	8.19147e-05	0.00028742	0.000139587	1.92e-05	1.538e-05	1.06377e-05	2.09452e-06	3.3085e-06	0.000101648	2.68465e-06	0
Bacteria	Tenericutes	Mollicutes	Acholeplasmatales	Acholeplasmataceae	Acholeplasma	0	0	0	2.15565e-06	0	0	0	0	0	0	0	0	0	0
Bacteria	Tenericutes	Mollicutes	Anaeroplasmatales	Anaeroplasmataceae	Anaeroplasma	0.0126915	0.0119539	0.00215559	0.0434493	0.0391801	0.0127813	0.00605896	0.00258385	0.0157285	0.0099322	0.00908183	0.00927724	0.00270345	0.00718253
Bacteria	Tenericutes	Mollicutes	Mycoplasmatales	Mycoplasmataceae	Mycoplasma	5.09221e-06	0	1.23742e-06	2.15565e-05	0	0	0	1.1535e-05	7.59832e-06	8.37807e-06	0	4.55139e-06	6.71163e-07	0
Bacteria	Tenericutes	Mollicutes	orderx_NA	family_NA	genus_NA	0.0166159	0.00879192	0.00279596	0.0731563	0.0140572	0.0106203	0.00453119	0.00339899	0.00582943	0.00807855	0.00450287	0.00428285	0.00225377	0.00357551
Bacteria	Verrucomicrobia	Opitutae	Opitutales	Opitutaceae	Opitutus	0	0	6.18711e-07	5.17356e-05	1.46643e-06	1.06555e-06	0	1.9225e-06	0	4.18903e-06	0	0	0	0
Bacteria	Verrucomicrobia	Spartobacteria	orderx_NA	family_NA	genus_NA	0	0	6.18711e-07	2.37122e-05	0	0	0	0	0	0	0	0	0	0
Bacteria	Verrucomicrobia	Verrucomicrobiae	Verrucomicrobiales	Subdivision3	genus_NA	0	0	0	0	0	0	0	0	3.03933e-06	0	0	0	0	0
Bacteria	Verrucomicrobia	Verrucomicrobiae	Verrucomicrobiales	Verrucomicrobiaceae	Acidimethylosilex	0	0	0	0	0	0	0	0	0	4.18903e-06	0	0	0	0
Bacteria	Verrucomicrobia	Verrucomicrobiae	Verrucomicrobiales	Verrucomicrobiaceae	Akkermansia	0.000303835	0.00350587	0.00010085	0.000377239	0.000136378	0.000103358	0.00186514	0.000155723	3.95113e-05	8.16862e-05	0.000444993	0.000286737	2.41619e-05	0.000354557
Bacteria	Verrucomicrobia	Verrucomicrobiae	Verrucomicrobiales	Verrucomicrobiaceae	Haloferula	0	2.09681e-06	0	0	0	0	0	0	0	0	3.3085e-06	0	2.01349e-06	2.67887e-05
Bacteria	Verrucomicrobia	Verrucomicrobiae	Verrucomicrobiales	Verrucomicrobiaceae	Luteolibacter	0	2.09681e-06	0	0	0	0	0	0	1.51966e-06	0	0	0	0	0
Bacteria	Verrucomicrobia	Verrucomicrobiae	Verrucomicrobiales	Verrucomicrobiaceae	Persicirhabdus	0	0	0	0	2.93286e-06	0	0	0	6.07866e-06	0	0	0	0	0
Bacteria	Verrucomicrobia	Verrucomicrobiae	Verrucomicrobiales	Verrucomicrobiaceae	Prosthecobacter	1.6974e-06	0	0	0	0	0	0	0	0	0	0	0	0	0
Bacteria	phylum_NA	class_NA	orderx_NA	family_NA	genus_NA	0	0	0	3.88017e-05	4.39929e-06	2.1311e-06	0	0	1.51966e-06	0	0	0	0	0
Eukarya	Fungi	Dikarya	Ascomycota	family_NA	genus_NA	0	0	0	2.15565e-06	0	0	0	0	0	0	0	0	0	0
Eukarya	Metazoa	Chordata	Craniata	Vertebrata	Euteleostomi	2.20662e-05	8.38724e-06	6.18711e-07	3.44904e-05	8.79858e-06	9.58994e-06	0	0	0	0	1.65425e-06	0	6.71163e-07	1.57581e-06
Organelle	Chloroplast	Bacillariophyta	orderx_NA	family_NA	genus_NA	8.48702e-06	0	1.23742e-06	4.3113e-06	0	0	5.4857e-06	0	0	0	3.3085e-06	7.58564e-06	0	1.57581e-06
Organelle	Chloroplast	Chlorophyta	orderx_NA	family_NA	genus_NA	1.6974e-06	2.09681e-06	0	2.15565e-06	0	0	0	0	0	0	3.3085e-06	0	0	0
Organelle	Chloroplast	Cryptomonadaceae	orderx_NA	family_NA	genus_NA	1.6974e-06	0	0	0	0	0	2.74285e-06	0	1.51966e-06	0	1.65425e-06	1.51713e-06	0	0
Organelle	Chloroplast	Streptophyta	orderx_NA	family_NA	genus_NA	6.95936e-05	0.000184519	2.10362e-05	0.000340593	8.65194e-05	0.000209913	7.67999e-05	3.07601e-05	8.35815e-05	0.000184318	0.000191893	0.000916346	0.000728884	0.00413492
Organelle	Chloroplast	class_NA	orderx_NA	family_NA	genus_NA	1.6974e-06	2.09681e-06	0	0	0	0	0	0	4.55899e-06	0	0	0	0	0
Organelle	Mitochondria	class_NA	orderx_NA	family_NA	genus_NA	0.000325902	0.00313263	0.000201081	0.00113387	0.000901855	0.000920635	0.00150308	0.000267228	0.000355601	0.000410525	0.000314307	0.00122129	0.000665794	0.00248505
Unknown	phylum_NA	class_NA	orderx_NA	family_NA	genus_NA	0.000217268	5.24202e-05	2.66046e-05	0.000741544	0.000236095	6.49985e-05	4.11428e-05	2.88376e-05	0.000100298	5.6552e-05	4.6319e-05	9.25448e-05	1.27521e-05	2.99404e-05

## Sheet: Number of reads
Domain	Phylum	Class	Order	Family	Genus	Patient #1 pre	Patient #1 post	Patient #2 pre	Patient #2 post	Patient #3 pre	Patient #3 post	Patient #6 pre	Patient #6 post	Patient #8 pre	Patient #8 inter	Patient #8 post	Patient #9 pre	Patient #9 inter	Patient #9 post
Bacteria	Acidobacteria	Acidobacteria	Acidobacteriales	Acidobacteriaceae	genus_NA	0	0	0	0	0	0	0	0	0	2	0	3	0	0
Bacteria	Actinobacteria	Actinobacteria	Acidimicrobiales	Acidimicrobiaceae	genus_NA	1	0	0	17	1	1	0	0	0	0	0	0	0	0
Bacteria	Actinobacteria	Actinobacteria	Acidimicrobiales	Iamiaceae	Iamia	1	0	0	0	0	0	0	0	0	0	0	0	0	0
Bacteria	Actinobacteria	Actinobacteria	Acidimicrobiales	family_NA	genus_NA	0	0	0	0	0	0	0	0	3	0	0	0	0	0
Bacteria	Actinobacteria	Actinobacteria	Actinomycetales	Actinomycetaceae	Actinobaculum	84	208	4	51	11	20	4	4	43	15	14	1	1	0
Bacteria	Actinobacteria	Actinobacteria	Actinomycetales	Actinomycetaceae	Actinomyces	4277	7253	96439	5653	10029	7256	3039	4106	42418	3223	13043	9305	20906	5125
Bacteria	Actinobacteria	Actinobacteria	Actinomycetales	Actinomycetaceae	Mobiluncus	0	0	0	0	0	0	2	0	0	0	0	0	0	0
Bacteria	Actinobacteria	Actinobacteria	Actinomycetales	Brevibacteriaceae	Brevibacterium	1	1	1	17	2	12	1	0	1	1	0	0	0	0
Bacteria	Actinobacteria	Actinobacteria	Actinomycetales	Corynebacteriaceae	Corynebacterium	108	48	116	514	128	151	137	40	41	40	24	13	12	62
Bacteria	Actinobacteria	Actinobacteria	Actinomycetales	Corynebacteriaceae	Turicella	0	0	0	1	0	0	0	0	0	0	0	0	0	0
Bacteria	Actinobacteria	Actinobacteria	Actinomycetales	Corynebacteriaceae	genus_NA	79	51	24	947	28	31	3	16	0	0	4	2	16	105
Bacteria	Actinobacteria	Actinobacteria	Actinomycetales	Dermabacteraceae	Brachybacterium	0	1	3	62	2	0	0	7	1	0	0	0	2	0
Bacteria	Actinobacteria	Actinobacteria	Actinomycetales	Dermacoccaceae	Kytococcus	0	2	1	13	0	2	0	0	0	0	0	0	0	0
Bacteria	Actinobacteria	Actinobacteria	Actinomycetales	Dietziaceae	Dietzia	0	0	1	0	1	0	0	0	0	0	0	0	0	0
Bacteria	Actinobacteria	Actinobacteria	Actinomycetales	Geodermatophilaceae	Modestobacter	0	0	1	28	0	1	0	1	0	0	0	0	0	0
Bacteria	Actinobacteria	Actinobacteria	Actinomycetales	Geodermatophilaceae	genus_NA	1	1	0	18	0	7	0	0	0	0	0	0	1	0
Bacteria	Actinobacteria	Actinobacteria	Actinomycetales	Glycomycetaceae	Glycomyces	0	1	0	0	0	0	0	0	0	0	0	0	0	0
Bacteria	Actinobacteria	Actinobacteria	Actinomycetales	Intrasporangiaceae	Janibacter	1	1	2	128	5	6	1	0	0	0	0	0	0	1
Bacteria	Actinobacteria	Actinobacteria	Actinomycetales	Intrasporangiaceae	Knoellia	0	0	0	0	0	0	0	0	0	1	0	0	0	0
Bacteria	Actinobacteria	Actinobacteria	Actinomycetales	Intrasporangiaceae	Serinicoccus	1	0	0	0	0	0	0	0	0	0	0	0	0	0
Bacteria	Actinobacteria	Actinobacteria	Actinomycetales	Microbacteriaceae	Curtobacterium	0	0	0	0	0	1	0	0	0	0	0	0	0	0
Bacteria	Actinobacteria	Actinobacteria	Actinomycetales	Microbacteriaceae	Leifsonia	0	0	0	43	1	1	0	0	0	0	0	0	0	0
Bacteria	Actinobacteria	Actinobacteria	Actinomycetales	Microbacteriaceae	Leucobacter	0	0	0	49	2	2	0	0	0	0	0	2	0	2
Bacteria	Actinobacteria	Actinobacteria	Actinomycetales	Microbacteriaceae	Microbacterium	7	2	4	87	1	3	0	0	0	0	2	2	1	12
Bacteria	Actinobacteria	Actinobacteria	Actinomycetales	Microbacteriaceae	genus_NA	2	3	0	1	1	1	0	0	0	0	2	0	0	0
Bacteria	Actinobacteria	Actinobacteria	Actinomycetales	Micrococcaceae	Arthrobacter	0	0	0	0	9	1	0	0	2	0	0	0	1	19
Bacteria	Actinobacteria	Actinobacteria	Actinomycetales	Micrococcaceae	Citricoccus	0	0	1	0	0	0	0	2	0	0	0	0	0	0
Bacteria	Actinobacteria	Actinobacteria	Actinomycetales	Micrococcaceae	Kocuria	0	5	4	132	3	7	0	0	0	0	0	1	0	0
Bacteria	Actinobacteria	Actinobacteria	Actinomycetales	Micrococcaceae	Micrococcus	0	4	1	111	9	3	0	0	0	2	0	0	0	11
Bacteria	Actinobacteria	Actinobacteria	Actinomycetales	Micrococcaceae	Nesterenkonia	0	0	0	21	1	0	0	0	0	0	0	0	0	0
Bacteria	Actinobacteria	Actinobacteria	Actinomycetales	Micrococcaceae	Rothia	25030	25780	180815	29362	52744	56469	10197	11839	21024	33690	183264	78237	151600	82327
Bacteria	Actinobacteria	Actinobacteria	Actinomycetales	Micrococcaceae	Zhihengliuella	0	0	0	0	0	0	0	0	0	0	0	0	0	1
Bacteria	Actinobacteria	Actinobacteria	Actinomycetales	Nakamurellaceae	genus_NA	0	0	0	0	0	0	0	0	0	0	0	0	2	0
Bacteria	Actinobacteria	Actinobacteria	Actinomycetales	Nocardiaceae	Gordonia	0	0	2	16	2	1	0	0	0	0	2	1	0	10
Bacteria	Actinobacteria	Actinobacteria	Actinomycetales	Nocardiaceae	Rhodococcus	0	0	0	0	1	0	0	0	0	0	0	0	0	0
Bacteria	Actinobacteria	Actinobacteria	Actinomycetales	Nocardiaceae	Williamsia	1	2	0	37	1	2	0	0	0	0	0	0	0	0
Bacteria	Actinobacteria	Actinobacteria	Actinomycetales	Nocardioidaceae	Marmoricola	0	0	0	47	0	0	0	0	0	0	0	0	0	0
Bacteria	Actinobacteria	Actinobacteria	Actinomycetales	Nocardioidaceae	Nocardioides	0	1	0	27	2	1	0	0	0	0	0	0	0	0
Bacteria	Actinobacteria	Actinobacteria	Actinomycetales	Promicromonosporaceae	Cellulosimicrobium	1262	421	450	23511	1330	2033	18	49	55	88	34	16	154	69
Bacteria	Actinobacteria	Actinobacteria	Actinomycetales	Propionibacteriaceae	Aestuariimicrobium	0	0	0	2	0	0	0	0	0	0	0	0	0	0
Bacteria	Actinobacteria	Actinobacteria	Actinomycetales	Propionibacteriaceae	Propionibacterium	351	253	335	2088	1878	823	36	156	287	216	140	253	88	401
Bacteria	Actinobacteria	Actinobacteria	Actinomycetales	Pseudonocardiaceae	Pseudonocardia	0	0	0	0	0	2	0	0	0	0	0	0	6	0
Bacteria	Actinobacteria	Actinobacteria	Actinomycetales	Sporichthyaceae	genus_NA	0	0	0	1	12	0	0	0	0	0	0	0	0	0
Bacteria	Actinobacteria	Actinobacteria	Actinomycetales	Streptomycetaceae	Streptomyces	0	0	1	1	0	0	0	0	0	0	0	1	0	4
Bacteria	Actinobacteria	Actinobacteria	Actinomycetales	family_NA	genus_NA	2	0	0	73	2	2	0	0	2	0	0	4	0	5
Bacteria	Actinobacteria	Actinobacteria	Bifidobacteriales	Bifidobacteriaceae	Aeriscardovia	1	0	0	0	0	1	0	0	0	0	0	1	0	0
Bacteria	Actinobacteria	Actinobacteria	Bifidobacteriales	Bifidobacteriaceae	Alloscardovia	0	3	0	0	0	0	12	1	0	0	0	0	0	0
Bacteria	Actinobacteria	Actinobacteria	Bifidobacteriales	Bifidobacteriaceae	Bifidobacterium	226	783	43	108	68	102	179	216	341	455	373	13735	137	49
Bacteria	Actinobacteria	Actinobacteria	Bifidobacteriales	Bifidobacteriaceae	Gardnerella	0	5	0	0	0	1	101	2	7	2	5	1	0	0
Bacteria	Actinobacteria	Actinobacteria	Bifidobacteriales	Bifidobacteriaceae	Parascardovia	37	3	2	40	1	8	11	0	6	16	10	215	90	151
Bacteria	Actinobacteria	Actinobacteria	Bifidobacteriales	Bifidobacteriaceae	Scardovia	3067	1222	143	330	335	292	93	110	284	452	313	4966	108	124
Bacteria	Actinobacteria	Actinobacteria	Coriobacteriales	Coriobacteriaceae	Atopobium	2543	1710	193	248	955	918	481	155	330	364	1398	6841	149	238
Bacteria	Actinobacteria	Actinobacteria	Coriobacteriales	Coriobacteriaceae	Collinsella	0	1	0	0	0	0	0	0	0	0	0	0	0	0
Bacteria	Actinobacteria	Actinobacteria	Coriobacteriales	Coriobacteriaceae	Cryptobacterium	85	64	4	6	4	6	3	1	10	9	16	16	1	0
Bacteria	Actinobacteria	Actinobacteria	Coriobacteriales	Coriobacteriaceae	Enterorhabdus	7	2	0	11	1	3	0	3	2	0	0	0	2	0
Bacteria	Actinobacteria	Actinobacteria	Coriobacteriales	Coriobacteriaceae	Gordonibacter	7	5	2	1	25	42	3	0	4	24	2	0	11	1
Bacteria	Actinobacteria	Actinobacteria	Coriobacteriales	Coriobacteriaceae	Olsenella	44	3	11	25	3	6	20	4	23	54	7	106	14	53
Bacteria	Actinobacteria	Actinobacteria	Coriobacteriales	Coriobacteriaceae	Slackia	7	0	0	0	1	1	0	0	0	0	0	30	0	0
Bacteria	Actinobacteria	Actinobacteria	Coriobacteriales	Coriobacteriaceae	genus_NA	2	2	0	4	1	2	0	1	0	0	0	0	0	0
Bacteria	Actinobacteria	Actinobacteria	Solirubrobacterales	Conexibacteraceae	Conexibacter	0	0	1	26	1	1	0	0	0	1	0	0	11	0
Bacteria	Actinobacteria	Actinobacteria	Solirubrobacterales	Patulibacteraceae	Patulibacter	0	0	1	25	1	0	0	0	0	0	0	0	0	0
Bacteria	Actinobacteria	Actinobacteria	Solirubrobacterales	family_NA	genus_NA	0	0	2	1	0	0	0	0	0	0	0	0	0	0
Bacteria	Bacteroidetes	Bacteroidia	Bacteroidales	Bacteroidaceae	Bacteroides	1901	941	1034	282	1440	841	418	366	571	333	253	441	285	222
Bacteria	Bacteroidetes	Bacteroidia	Bacteroidales	Marinilabiaceae	genus_NA	33	0	0	1	1	0	0	0	0	0	0	0	0	0
Bacteria	Bacteroidetes	Bacteroidia	Bacteroidales	Porphyromonadaceae	Barnesiella	3	3	0	1	6	6	1	0	1	2	1	1	1	0
Bacteria	Bacteroidetes	Bacteroidia	Bacteroidales	Porphyromonadaceae	Paludibacter	55	6	122	94	251	243	0	6	5	5	1	0	2	0
Bacteria	Bacteroidetes	Bacteroidia	Bacteroidales	Porphyromonadaceae	Parabacteroides	1853	2717	4246	6218	4805	2515	1164	1784	1973	1043	994	1505	849	804
Bacteria	Bacteroidetes	Bacteroidia	Bacteroidales	Porphyromonadaceae	Porphyromonas	9481	6633	530705	20110	17864	20706	798	16301	5654	2504	2217	29156	1008	825
Bacteria	Bacteroidetes	Bacteroidia	Bacteroidales	Porphyromonadaceae	Tannerella	85	11	238	102	250	213	19	130	870	541	33	320	95	22
Bacteria	Bacteroidetes	Bacteroidia	Bacteroidales	Porphyromonadaceae	genus_NA	4631	4873	347	5648	7797	6057	1975	148	2987	2323	2063	718	1967	1778
Bacteria	Bacteroidetes	Bacteroidia	Bacteroidales	Prevotellaceae	Paraprevotella	0	0	0	1	0	0	0	0	0	0	0	0	0	0
Bacteria	Bacteroidetes	Bacteroidia	Bacteroidales	Prevotellaceae	Prevotella	26927	16427	24154	4647	20911	8588	4649	2447	26961	4640	8785	41559	476	558
Bacteria	Bacteroidetes	Bacteroidia	Bacteroidales	Prevotellaceae	Xylanibacter	534	185	18189	746	555	670	14	573	21	22	16	20	36	11
Bacteria	Bacteroidetes	Bacteroidia	Bacteroidales	Prevotellaceae	genus_NA	48	4	7	28	63	50	103	159	229	373	276	10270	63	41
Bacteria	Bacteroidetes	Bacteroidia	Bacteroidales	Rikenellaceae	Alistipes	1626	753	1744	4733	2821	1217	341	699	1158	565	306	326	427	237
Bacteria	Bacteroidetes	Bacteroidia	Bacteroidales	Rikenellaceae	genus_NA	0	4	0	0	0	0	50	3	3	4	1	1	0	0
Bacteria	Bacteroidetes	Flavobacteria	Flavobacteriales	Cryomorphaceae	Fluviicola	1	0	0	0	0	0	0	0	0	0	0	0	0	0
Bacteria	Bacteroidetes	Flavobacteria	Flavobacteriales	Cryomorphaceae	Owenweeksia	13	0	0	0	0	4	0	0	0	0	1	2	0	0
Bacteria	Bacteroidetes	Flavobacteria	Flavobacteriales	Flavobacteriaceae	Bergeyella	122	837	189	49	233	172	35	8	37	9	30	6	1	3
Bacteria	Bacteroidetes	Flavobacteria	Flavobacteriales	Flavobacteriaceae	Capnocytophaga	630	4881	1255	594	5853	4617	190	53	601	193	417	636	102	14
Bacteria	Bacteroidetes	Flavobacteria	Flavobacteriales	Flavobacteriaceae	Chryseobacterium	50	5	1	126	16	10	2	1	0	0	3	1	1	31
Bacteria	Bacteroidetes	Flavobacteria	Flavobacteriales	Flavobacteriaceae	Cloacibacterium	0	1	0	0	0	9	0	0	0	0	0	0	0	0
Bacteria	Bacteroidetes	Flavobacteria	Flavobacteriales	Flavobacteriaceae	Elizabethkingia	0	0	0	22	0	0	0	0	0	0	0	0	0	0
Bacteria	Bacteroidetes	Flavobacteria	Flavobacteriales	Flavobacteriaceae	Flavobacterium	0	4	45	2	1	3	1	4	1	8	4	46	0	0
Bacteria	Bacteroidetes	Flavobacteria	Flavobacteriales	Flavobacteriaceae	Formosa	1	0	0	0	0	0	0	0	0	0	0	0	0	0
Bacteria	Bacteroidetes	Flavobacteria	Flavobacteriales	Flavobacteriaceae	Lacinutrix	4	0	0	0	0	0	0	0	0	0	0	0	0	0
Bacteria	Bacteroidetes	Flavobacteria	Flavobacteriales	Flavobacteriaceae	Lutibacter	9	0	0	1	0	0	0	0	1	0	0	0	0	0
Bacteria	Bacteroidetes	Flavobacteria	Flavobacteriales	Flavobacteriaceae	Polaribacter	1	0	0	0	0	0	0	0	0	0	0	0	0	0
Bacteria	Bacteroidetes	Flavobacteria	Flavobacteriales	Flavobacteriaceae	Riemerella	0	0	1	0	0	1	0	0	0	0	1	0	0	0
Bacteria	Bacteroidetes	Flavobacteria	Flavobacteriales	Flavobacteriaceae	Ulvibacter	10	0	1	1	0	0	0	1	0	0	1	3	0	0
Bacteria	Bacteroidetes	Flavobacteria	Flavobacteriales	Flavobacteriaceae	Wautersiella	20	3	5	98	1	2	0	0	0	0	1	1	0	0
Bacteria	Bacteroidetes	Flavobacteria	Flavobacteriales	Flavobacteriaceae	genus_NA	22	0	0	0	0	0	1	0	3	1	6	8	0	3
Bacteria	Bacteroidetes	Flavobacteria	Flavobacteriales	family_NA	genus_NA	1	0	0	0	0	1	0	0	0	0	0	0	0	0
Bacteria	Bacteroidetes	Sphingobacteria	Sphingobacteriales	Chitinophagaceae	Chitinophaga	1	0	1	42	2	1	0	0	0	0	0	0	0	0
Bacteria	Bacteroidetes	Sphingobacteria	Sphingobacteriales	Chitinophagaceae	Niabella	0	0	0	0	0	0	0	0	0	0	0	1	0	0
Bacteria	Bacteroidetes	Sphingobacteria	Sphingobacteriales	Chitinophagaceae	Sediminibacterium	0	3	0	0	0	0	0	0	0	0	0	0	0	0
Bacteria	Bacteroidetes	Sphingobacteria	Sphingobacteriales	Chitinophagaceae	Terrimonas	0	1	0	0	14	0	0	0	1	0	0	0	0	0
Bacteria	Bacteroidetes	Sphingobacteria	Sphingobacteriales	Chitinophagaceae	genus_NA	0	0	0	4	0	0	0	0	0	3	2	2	0	0
Bacteria	Bacteroidetes	Sphingobacteria	Sphingobacteriales	Cytophagaceae	Arcicella	0	0	0	1	0	0	0	0	0	0	0	0	0	0
Bacteria	Bacteroidetes	Sphingobacteria	Sphingobacteriales	Cytophagaceae	Cytophaga	0	0	0	0	0	0	0	0	0	2	0	0	0	0
Bacteria	Bacteroidetes	Sphingobacteria	Sphingobacteriales	Cytophagaceae	Dyadobacter	0	1	0	0	4	0	0	0	0	7	0	0	0	0
Bacteria	Bacteroidetes	Sphingobacteria	Sphingobacteriales	Cytophagaceae	Flectobacillus	0	0	0	0	0	0	0	0	0	0	0	2	0	0
Bacteria	Bacteroidetes	Sphingobacteria	Sphingobacteriales	Cytophagaceae	Hymenobacter	1	0	27	1	0	7	1	3	0	0	0	0	0	26
Bacteria	Bacteroidetes	Sphingobacteria	Sphingobacteriales	Cytophagaceae	Leadbetterella	0	0	0	0	0	0	0	0	0	0	0	1	0	0
Bacteria	Bacteroidetes	Sphingobacteria	Sphingobacteriales	Cytophagaceae	genus_NA	0	0	0	0	0	0	0	0	1	0	0	0	2	0
Bacteria	Bacteroidetes	Sphingobacteria	Sphingobacteriales	Flammeovirgaceae	Reichenbachiella	1	0	0	0	0	0	0	0	0	0	0	0	0	0
Bacteria	Bacteroidetes	Sphingobacteria	Sphingobacteriales	Saprospiraceae	Haliscomenobacter	0	1	0	0	0	0	1	0	0	0	0	0	0	0
Bacteria	Bacteroidetes	Sphingobacteria	Sphingobacteriales	Sphingobacteriaceae	Sphingobacteriaceae	0	6	0	15	2	4	1	0	0	2	0	1	0	0
Bacteria	Bacteroidetes	Sphingobacteria	Sphingobacteriales	Sphingobacteriaceae	genus_NA	0	0	0	0	0	0	0	0	0	0	0	0	0	1
Bacteria	Bacteroidetes	Sphingobacteria	Sphingobacteriales	Unassigned	Prolixibacter	3	0	0	0	0	0	0	0	0	0	0	0	0	0
Bacteria	Bacteroidetes	Sphingobacteria	Sphingobacteriales	family_NA	genus_NA	11	0	2	6	2	11	39	29	46	78	58	2292	90	74
Bacteria	Bacteroidetes	class_NA	orderx_NA	family_NA	genus_NA	5	0	0	0	0	0	0	1	0	0	0	0	0	0
Bacteria	Chlamydiae	Chlamydiae	Chlamydiales	Simkaniaceae	Fritschea	0	0	0	0	0	0	0	0	0	0	0	0	0	1
Bacteria	Chlamydiae	Chlamydiae	Chlamydiales	Simkaniaceae	Rhabdochlamydia	0	0	0	0	1	0	0	0	0	0	0	0	0	0
Bacteria	Chlorobi	Chlorobia	Chlorobiales	family_NA	genus_NA	1	0	0	0	0	0	0	0	0	0	0	0	1	0
Bacteria	Chloroflexi	class_NA	orderx_NA	family_NA	genus_NA	0	0	0	9	0	0	0	0	0	0	0	0	0	0
Bacteria	Cyanobacteria	Cyanobacteria	SubsectionIII	family_NA	genus_NA	0	0	0	0	0	0	0	0	0	0	2	0	0	0
Bacteria	Cyanobacteria	class_NA	orderx_NA	family_NA	genus_NA	0	0	0	0	0	0	0	0	0	0	0	0	1	10
Bacteria	Deferribacteres	Deferribacteres	Deferribacterales	Deferribacteraceae	Mucispirillum	27	28	15	148	63	15	9	5	28	8	13	8	6	1
Bacteria	Deinococcus-Thermus	Deinococci	Deinococcales	Deinococcaceae	Deinococcus	1	1	0	14	0	3	0	1	2	0	0	0	0	5
Bacteria	Deinococcus-Thermus	Deinococci	Thermales	Thermaceae	Thermus	5	0	0	0	0	1	0	0	0	0	0	0	0	0
Bacteria	Firmicutes	Bacilli	Bacillales	Alicyclobacillaceae	Alicyclobacillus	0	0	0	0	0	0	0	0	0	0	0	6	0	22
Bacteria	Firmicutes	Bacilli	Bacillales	Bacillaceae	Amphibacillus	0	0	1	0	0	0	0	1	0	0	0	0	0	0
Bacteria	Firmicutes	Bacilli	Bacillales	Bacillaceae	Anoxybacillus	0	0	0	0	0	0	0	0	1	0	1	0	0	16
Bacteria	Firmicutes	Bacilli	Bacillales	Bacillaceae	Bacillus	21	3	26	9	1	6	1	2	0	2	0	0	5	31
Bacteria	Firmicutes	Bacilli	Bacillales	Bacillaceae	Oceanobacillus	1	0	2	1	0	0	0	2	0	0	0	0	3	2
Bacteria	Firmicutes	Bacilli	Bacillales	Bacillaceae	genus_NA	0	0	0	0	1	0	0	1	0	0	0	0	0	0
Bacteria	Firmicutes	Bacilli	Bacillales	Paenibacillaceae	Brevibacillus	0	0	0	0	0	0	0	0	1	0	0	0	0	1
Bacteria	Firmicutes	Bacilli	Bacillales	Paenibacillaceae	Paenibacillus	3	2	9	14	3	0	0	0	1	0	7	1	0	0
Bacteria	Firmicutes	Bacilli	Bacillales	Paenibacillaceae	Saccharibacillus	0	0	0	1	2	0	0	0	0	0	0	0	0	0
Bacteria	Firmicutes	Bacilli	Bacillales	Planococcaceae	Kurthia	0	0	0	1	0	0	0	0	1	0	0	0	1	4
Bacteria	Firmicutes	Bacilli	Bacillales	Planococcaceae	Lysinibacillus	3	2	3	31	4	15	0	0	0	1	0	0	0	0
Bacteria	Firmicutes	Bacilli	Bacillales	Planococcaceae	genus_NA	0	0	0	9	1	0	0	0	0	0	0	0	0	0
Bacteria	Firmicutes	Bacilli	Bacillales	Staphylococcaceae	Jeotgalicoccus	1	0	1	11	0	0	0	0	0	0	0	0	0	0
Bacteria	Firmicutes	Bacilli	Bacillales	Staphylococcaceae	Macrococcus	0	0	1	36	0	0	0	0	0	0	0	0	0	0
Bacteria	Firmicutes	Bacilli	Bacillales	Staphylococcaceae	Staphylococcus	144756	16173	34663	9984	5186	9088	501	1121	183	1118	801	262	37888	27339
Bacteria	Firmicutes	Bacilli	Bacillales	Staphylococcaceae	genus_NA	128	9	8	9	5	6	2	0	0	0	0	1	6	3
Bacteria	Firmicutes	Bacilli	Bacillales	Unassigned	Gemella	5467	6939	64768	3473	5441	3006	1872	2366	2732	670	6907	242	96	240
Bacteria	Firmicutes	Bacilli	Bacillales	family_NA	genus_NA	1	1	2	0	1	1	0	0	0	1	0	0	4	0
Bacteria	Firmicutes	Bacilli	Lactobacillales	Aerococcaceae	Abiotrophia	300	4213	1423	583	641	7355	188	101	313	2607	973	45	95069	32542
Bacteria	Firmicutes	Bacilli	Lactobacillales	Aerococcaceae	Aerococcus	8	6	95	10	10	4	8	4	7	2	20	5	1	0
Bacteria	Firmicutes	Bacilli	Lactobacillales	Aerococcaceae	Flacklamia	0	0	0	0	5	0	0	0	0	0	0	0	0	0
Bacteria	Firmicutes	Bacilli	Lactobacillales	Carnobacteriaceae	Alloiococcus	2	1	0	34	0	1	0	0	0	0	0	0	0	0
Bacteria	Firmicutes	Bacilli	Lactobacillales	Carnobacteriaceae	Carnobacterium	0	7	2	20	3	7	0	13	2	3	2	0	65	48
Bacteria	Firmicutes	Bacilli	Lactobacillales	Carnobacteriaceae	Desemzia	0	0	0	0	0	0	0	0	0	0	0	0	3	1
Bacteria	Firmicutes	Bacilli	Lactobacillales	Carnobacteriaceae	Dolosigranulum	0	0	0	0	0	0	1	0	0	0	0	0	0	0
Bacteria	Firmicutes	Bacilli	Lactobacillales	Carnobacteriaceae	Granulicatella	13055	15984	152930	7800	13151	7216	4054	5862	5339	2220	21689	4413	240	647
Bacteria	Firmicutes	Bacilli	Lactobacillales	Carnobacteriaceae	genus_NA	327	217	4804	231	217	205	83	201	103	108	274	68	11	12
Bacteria	Firmicutes	Bacilli	Lactobacillales	Enterococcaceae	Enterococcus	8	5	31	90	4	29	0	18	0	9	9	1	157	99
Bacteria	Firmicutes	Bacilli	Lactobacillales	Enterococcaceae	Tetragenococcus	0	0	0	0	0	0	0	0	0	1	0	0	0	0
Bacteria	Firmicutes	Bacilli	Lactobacillales	Enterococcaceae	Vagococcus	0	0	0	3	2	2	0	3	0	1	0	0	42	13
Bacteria	Firmicutes	Bacilli	Lactobacillales	Enterococcaceae	genus_NA	4	3	152	35	12	10	3	7	11	1	10	52	2	2
Bacteria	Firmicutes	Bacilli	Lactobacillales	Lactobacillaceae	Lactobacillus	3130	981	200	681	899	1266	339	447	828	1305	1145	22842	6510	15087
Bacteria	Firmicutes	Bacilli	Lactobacillales	Leuconostocaceae	Leuconostoc	71	15	16	556	22	35	3	2	1	6	3	4	43	61
Bacteria	Firmicutes	Bacilli	Lactobacillales	Leuconostocaceae	Weissella	1	1	0	0	0	3	1	0	0	0	6	6	11	231
Bacteria	Firmicutes	Bacilli	Lactobacillales	Streptococcaceae	Lactococcus	1093	19	24	212	39	91	19	23	114	90	64	1876	449	75
Bacteria	Firmicutes	Bacilli	Lactobacillales	Streptococcaceae	Lactovum	1	0	0	0	0	0	0	1	1	0	0	5	1	0
Bacteria	Firmicutes	Bacilli	Lactobacillales	Streptococcaceae	Streptococcus	126908	201078	329280	35062	82497	62739	33520	19870	49065	19883	198034	202258	2401	7629
Bacteria	Firmicutes	Bacilli	Lactobacillales	family_NA	genus_NA	103	106	825	357	130	1192	45	1197	91	484	569	99	15519	12164
Bacteria	Firmicutes	Bacilli	orderx_NA	family_NA	genus_NA	0	1	0	0	0	1	0	1	0	0	0	0	0	0
Bacteria	Firmicutes	Clostridia	Clostridiales	Clostridiaceae	Clostridium	269	143	57	681	170	79	50	16	69	38	41	72	42	32
Bacteria	Firmicutes	Clostridia	Clostridiales	Eubacteriaceae	Anaerofustis	0	0	0	0	0	0	0	3	0	0	0	3	0	0
Bacteria	Firmicutes	Clostridia	Clostridiales	Eubacteriaceae	Eubacterium	1147	405	1008	363	427	219	153	108	455	185	165	3542	329	312
Bacteria	Firmicutes	Clostridia	Clostridiales	Eubacteriaceae	Pseudoramibacter	0	0	0	0	0	0	3	0	0	0	0	0	0	0
Bacteria	Firmicutes	Clostridia	Clostridiales	Gracilibacteraceae	Lutispora	1	0	0	0	0	0	0	0	0	0	0	0	0	0
Bacteria	Firmicutes	Clostridia	Clostridiales	Lachnospiraceae	Acetitomaculum	57	21	11	80	66	35	9	3	23	14	17	5	18	20
Bacteria	Firmicutes	Clostridia	Clostridiales	Lachnospiraceae	Anaerostipes	0	0	0	2	0	0	0	0	0	0	0	0	0	0
Bacteria	Firmicutes	Clostridia	Clostridiales	Lachnospiraceae	Blautia	43	15	22	324	42	16	2	7	15	8	13	12	5	15
Bacteria	Firmicutes	Clostridia	Clostridiales	Lachnospiraceae	Butyrivibrio	0	2	302	19	21	17	5	15	81	2	4	0	0	0
Bacteria	Firmicutes	Clostridia	Clostridiales	Lachnospiraceae	Catabacter	5	15	8	35	6	8	5	2	1	1	1	4	2	0
Bacteria	Firmicutes	Clostridia	Clostridiales	Lachnospiraceae	Catonella	279	34	126	125	291	29	133	62	466	159	110	3369	1	0
Bacteria	Firmicutes	Clostridia	Clostridiales	Lachnospiraceae	Coprococcus	73	38	20	377	119	56	19	7	59	33	25	30	23	30
Bacteria	Firmicutes	Clostridia	Clostridiales	Lachnospiraceae	Dorea	141	55	53	375	99	215	26	24	31	90	26	11	91	20
Bacteria	Firmicutes	Clostridia	Clostridiales	Lachnospiraceae	Howardella	4	178	6	3	7	25	2	4	10	7	8	146	0	0
Bacteria	Firmicutes	Clostridia	Clostridiales	Lachnospiraceae	Johnsonella	1480	2253	30646	1377	2194	1767	210	1064	3293	303	149	1570	70	62
Bacteria	Firmicutes	Clostridia	Clostridiales	Lachnospiraceae	Lachnospira	0	0	0	1	0	0	0	0	0	0	0	0	0	0
Bacteria	Firmicutes	Clostridia	Clostridiales	Lachnospiraceae	Marvinbryantia	42	29	85	513	192	248	7	33	87	93	13	37	84	13
Bacteria	Firmicutes	Clostridia	Clostridiales	Lachnospiraceae	Moryella	1083	1125	10786	545	583	480	213	386	2901	213	719	195	18	41
Bacteria	Firmicutes	Clostridia	Clostridiales	Lachnospiraceae	Oribacterium	4149	1161	20794	3205	7241	40865	161	738	1849	1425	3690	1535	1052	165
Bacteria	Firmicutes	Clostridia	Clostridiales	Lachnospiraceae	Robinsoniella	505	518	404	2040	557	1167	215	181	231	526	121	289	395	105
Bacteria	Firmicutes	Clostridia	Clostridiales	Lachnospiraceae	Roseburia	17	104	64	383	20	71	48	17	7	27	25	67	30	23
Bacteria	Firmicutes	Clostridia	Clostridiales	Lachnospiraceae	Shuttleworthia	33	6	85	17	51	12	10	11	20	24	48	526	17	16
Bacteria	Firmicutes	Clostridia	Clostridiales	Lachnospiraceae	Syntrophococcus	0	0	0	1	0	0	0	0	0	0	0	0	0	0
Bacteria	Firmicutes	Clostridia	Clostridiales	Lachnospiraceae	genus_NA	34580	26246	13063	88874	37504	31677	10804	5420	14556	12483	12461	11960	10809	10912
Bacteria	Firmicutes	Clostridia	Clostridiales	Peptococcaceae	Finegoldia	0	0	1	17	1	1	0	0	0	0	0	0	0	0
Bacteria	Firmicutes	Clostridia	Clostridiales	Peptococcaceae	Peptococcus	9	7	7	38	55	15	16	3	385	25	7	5	7	2
Bacteria	Firmicutes	Clostridia	Clostridiales	Peptococcaceae	genus_NA	194	58	55	463	132	78	30	20	39	33	13	31	23	14
Bacteria	Firmicutes	Clostridia	Clostridiales	Peptostreptococcaceae	Filifactor	0	2	0	0	0	0	28	3	3	2	3	1	0	0
Bacteria	Firmicutes	Clostridia	Clostridiales	Peptostreptococcaceae	Fusibacter	1	0	0	0	0	0	0	0	0	0	0	0	0	0
Bacteria	Firmicutes	Clostridia	Clostridiales	Peptostreptococcaceae	Parvimonas	2580	110	4116	1405	470	355	260	409	2530	698	332	4238	585	350
Bacteria	Firmicutes	Clostridia	Clostridiales	Peptostreptococcaceae	Peptoniphilus	19	1	3	145	13	8	18	24	24	45	38	1323	8	32
Bacteria	Firmicutes	Clostridia	Clostridiales	Peptostreptococcaceae	Peptostreptococcus	506	44	53	242	1372	2280	66	14	41	73	6	18	60	3
Bacteria	Firmicutes	Clostridia	Clostridiales	Peptostreptococcaceae	genus_NA	6	2	24	15	154	197	6	3	232	13	4	2	4	3
Bacteria	Firmicutes	Clostridia	Clostridiales	Ruminococcaceae	Acetanaerobacterium	1	11	2	22	55	14	5	2	17	5	0	20	3	2
Bacteria	Firmicutes	Clostridia	Clostridiales	Ruminococcaceae	Acetivibrio	2267	812	143	1449	2423	557	330	58	871	187	966	267	186	864
Bacteria	Firmicutes	Clostridia	Clostridiales	Ruminococcaceae	Anaerotruncus	539	307	125	1248	572	399	125	51	217	162	124	197	140	93
Bacteria	Firmicutes	Clostridia	Clostridiales	Ruminococcaceae	Butyricicoccus	13	8	6	33	4	17	4	1	5	8	2	5	4	4
Bacteria	Firmicutes	Clostridia	Clostridiales	Ruminococcaceae	Faecalibacterium	0	1	1	1	2	0	0	0	0	0	0	0	0	0
Bacteria	Firmicutes	Clostridia	Clostridiales	Ruminococcaceae	Fastidiosipila	0	0	1	0	0	0	1	0	0	0	1	0	1	0
Bacteria	Firmicutes	Clostridia	Clostridiales	Ruminococcaceae	Oscillibacter	1604	1558	430	3740	2077	1253	643	202	792	514	472	418	435	421
Bacteria	Firmicutes	Clostridia	Clostridiales	Ruminococcaceae	Papillibacter	10	13	0	25	23	9	3	3	8	2	4	8	1	5
Bacteria	Firmicutes	Clostridia	Clostridiales	Ruminococcaceae	Ruminococcus	337	69	311	972	335	307	42	125	153	147	288	571	108	234
Bacteria	Firmicutes	Clostridia	Clostridiales	Ruminococcaceae	genus_NA	7973	3842	1500	22199	9823	5302	1550	608	3988	2211	1962	1514	1878	1820
Bacteria	Firmicutes	Clostridia	Clostridiales	Unassigned	Anaerococcus	19	8	6	130	13	11	3	3	146	10	6	10	1	9
Bacteria	Firmicutes	Clostridia	Clostridiales	Unassigned	Anaerovorax	43	30	18	181	30	28	13	4	13	12	7	9	15	6
Bacteria	Firmicutes	Clostridia	Clostridiales	Unassigned	Mogibacterium	220	341	20	22	117	43	122	47	135	267	16	357	15	11
Bacteria	Firmicutes	Clostridia	Clostridiales	Veillonellaceae	Centipeda	6	0	0	0	1	2	2	0	7	3	1	0	0	0
Bacteria	Firmicutes	Clostridia	Clostridiales	Veillonellaceae	Dialister	165	3	60	26	94	26	8	34	51	92	16	138	20	11
Bacteria	Firmicutes	Clostridia	Clostridiales	Veillonellaceae	Megasphaera	221	135	2	27	51	10	56	7	684	22	161	8	0	5
Bacteria	Firmicutes	Clostridia	Clostridiales	Veillonellaceae	Selenomonas	2849	165	100	207	184	133	36	30	659	173	27	9	10	8
Bacteria	Firmicutes	Clostridia	Clostridiales	Veillonellaceae	Succiniclasticum	0	0	1	0	0	1	0	0	0	0	0	0	0	0
Bacteria	Firmicutes	Clostridia	Clostridiales	Veillonellaceae	Veillonella	1876	1683	7047	534	1895	1069	361	283	1036	345	1451	2011	4637	2359
Bacteria	Firmicutes	Clostridia	Clostridiales	Veillonellaceae	genus_NA	213	4	2	7	7	7	2	0	0	0	0	0	0	0
Bacteria	Firmicutes	Clostridia	Clostridiales	family_NA	genus_NA	106	41	55	158	70	188	21	25	26	90	21	39	62	16
Bacteria	Firmicutes	Clostridia	Thermoanaerobacterales	Thermoanaerobacteraceae	Thermoanaerobacter	0	0	0	0	0	0	0	0	0	0	0	0	1	5
Bacteria	Firmicutes	Erysipelotrichi	Erysipelotrichales	Erysipelotrichaceae	Allobaculum	1	0	0	0	1	0	0	0	0	0	0	0	2	0
Bacteria	Firmicutes	Erysipelotrichi	Erysipelotrichales	Erysipelotrichaceae	Bulleidia	10	10	7	21	60	39	121	136	806	343	212	7226	85	67
Bacteria	Firmicutes	Erysipelotrichi	Erysipelotrichales	Erysipelotrichaceae	Coprobacillus	108	54	5	25	31	50	25	2	16	18	7	7	24	9
Bacteria	Firmicutes	Erysipelotrichi	Erysipelotrichales	Erysipelotrichaceae	Erysipelothrix	0	1	3	62	2	0	0	0	0	0	0	0	0	0
Bacteria	Firmicutes	Erysipelotrichi	Erysipelotrichales	Erysipelotrichaceae	Solobacterium	1496	986	13394	714	1102	1010	169	571	578	247	113	347	35	19
Bacteria	Firmicutes	Erysipelotrichi	Erysipelotrichales	Erysipelotrichaceae	genus_NA	69	94	99	151	333	73	40	32	148	34	30	30	30	26
Bacteria	Firmicutes	class_NA	orderx_NA	family_NA	genus_NA	7	0	0	4	1	0	0	0	1	0	1	1	1	0
Bacteria	Fusobacteria	Fusobacteria	Fusobacteriales	Fusobacteriaceae	Fusobacterium	2126	924	776	302	1651	1097	336	676	2369	1854	647	9699	340	257
Bacteria	Fusobacteria	Fusobacteria	Fusobacteriales	Fusobacteriaceae	Psychrilyobacter	1	0	0	0	0	0	0	0	0	0	0	0	0	0
Bacteria	Fusobacteria	Fusobacteria	Fusobacteriales	Leptotrichiaceae	Leptotrichia	1131	2693	2330	279	555	276	204	96	446	60	126	1214	12	7
Bacteria	Fusobacteria	Fusobacteria	Fusobacteriales	Leptotrichiaceae	Streptobacillus	132	3	2	4	3	4	8	0	0	0	1	0	0	0
Bacteria	Gemmatimonadetes	Gemmatimonadetes	Gemmatimonadales	Gemmatimonadaceae	Gemmatimonas	0	0	0	0	2	0	0	0	0	0	0	0	0	0
Bacteria	Lentisphaerae	Lentisphaeria	Victivallales	Victivallaceae	genus_NA	0	0	0	0	0	0	0	0	0	0	0	0	0	1
Bacteria	Lentisphaerae	Lentisphaeria	orderx_NA	family_NA	genus_NA	5	0	0	0	0	0	0	0	0	0	0	0	0	0
Bacteria	OD1	class_NA	orderx_NA	family_NA	genus_NA	0	1	0	0	0	0	0	0	0	0	1	0	0	0
Bacteria	OP3	class_NA	orderx_NA	family_NA	genus_NA	1	0	0	0	0	0	0	0	0	0	0	0	0	0
Bacteria	Planctomycetes	Planctomycetacia	Planctomycetales	Planctomycetaceae	Planctomyces	1	0	0	0	0	0	0	0	0	0	0	0	0	0
Bacteria	Planctomycetes	Planctomycetacia	Planctomycetales	Planctomycetaceae	genus_NA	1	0	0	0	0	0	0	0	0	0	0	0	0	0
Bacteria	Proteobacteria	Alphaproteobacteria	Caulobacterales	Caulobacteraceae	Brevundimonas	1	1	26	1	5	14	0	4	0	3	0	10	0	0
Bacteria	Proteobacteria	Alphaproteobacteria	Caulobacterales	Caulobacteraceae	Caulobacter	0	0	0	0	0	0	0	0	0	0	0	4	0	6
Bacteria	Proteobacteria	Alphaproteobacteria	Caulobacterales	Caulobacteraceae	genus_NA	29	0	2	81	9	11	0	0	1	1	0	3	0	1
Bacteria	Proteobacteria	Alphaproteobacteria	Caulobacterales	Hyphomonadaceae	genus_NA	1	0	6	0	0	0	0	0	0	0	0	0	0	0
Bacteria	Proteobacteria	Alphaproteobacteria	Rhizobiales	Bradyrhizobiaceae	Bosea	0	1	0	0	0	0	0	0	0	0	0	0	0	0
Bacteria	Proteobacteria	Alphaproteobacteria	Rhizobiales	Bradyrhizobiaceae	Bradyrhizobium	0	0	0	28	3	0	0	0	0	0	0	0	0	0
Bacteria	Proteobacteria	Alphaproteobacteria	Rhizobiales	Bradyrhizobiaceae	genus_NA	5	0	0	0	0	0	0	0	0	0	0	0	0	0
Bacteria	Proteobacteria	Alphaproteobacteria	Rhizobiales	Brucellaceae	Ochrobactrum	0	1	0	13	7	0	0	0	1	0	0	0	0	0
Bacteria	Proteobacteria	Alphaproteobacteria	Rhizobiales	Hyphomicrobiaceae	Ancylobacter	0	0	0	1	0	0	0	0	0	0	0	0	0	0
Bacteria	Proteobacteria	Alphaproteobacteria	Rhizobiales	Hyphomicrobiaceae	Devosia	0	0	1	0	1	6	0	0	0	2	0	0	0	0
Bacteria	Proteobacteria	Alphaproteobacteria	Rhizobiales	Hyphomicrobiaceae	Prosthecomicrobium	0	0	0	0	0	0	0	0	1	1	1	31	0	0
Bacteria	Proteobacteria	Alphaproteobacteria	Rhizobiales	Methylobacteriaceae	Methylobacterium	5	0	2	57	0	3	0	9	0	1	4	0	3	46
Bacteria	Proteobacteria	Alphaproteobacteria	Rhizobiales	Phyllobacteriaceae	Mesorhizobium	0	0	0	0	0	2	0	0	0	0	0	0	0	0
Bacteria	Proteobacteria	Alphaproteobacteria	Rhizobiales	Phyllobacteriaceae	Phyllobacterium	7	4	8	118	13	2	0	0	0	0	0	0	0	0
Bacteria	Proteobacteria	Alphaproteobacteria	Rhizobiales	Phyllobacteriaceae	genus_NA	0	0	0	0	0	0	0	0	0	0	0	0	0	4
Bacteria	Proteobacteria	Alphaproteobacteria	Rhizobiales	Rhizobiaceae	Rhizobium	5	0	2	43	2	2	0	0	0	2	0	0	0	0
Bacteria	Proteobacteria	Alphaproteobacteria	Rhizobiales	Rhodobiaceae	Afifella	0	0	0	0	0	0	0	0	0	0	0	0	0	2
Bacteria	Proteobacteria	Alphaproteobacteria	Rhizobiales	family_NA	genus_NA	4	1	1	54	0	3	0	0	0	8	2	1	0	0
Bacteria	Proteobacteria	Alphaproteobacteria	Rhodobacterales	Rhodobacteraceae	Loktanella	1	0	0	0	0	0	0	0	3	0	1	1	0	0
Bacteria	Proteobacteria	Alphaproteobacteria	Rhodobacterales	Rhodobacteraceae	Maritimibacter	0	0	1	0	0	0	0	0	0	0	0	0	0	0
Bacteria	Proteobacteria	Alphaproteobacteria	Rhodobacterales	Rhodobacteraceae	Nereida	1	0	0	0	0	0	0	0	0	0	0	0	0	0
Bacteria	Proteobacteria	Alphaproteobacteria	Rhodobacterales	Rhodobacteraceae	Paracoccus	0	0	0	0	0	0	0	0	0	0	0	0	4	0
Bacteria	Proteobacteria	Alphaproteobacteria	Rhodobacterales	Rhodobacteraceae	Phaeobacter	4	0	0	0	0	0	0	0	0	0	0	0	0	0
Bacteria	Proteobacteria	Alphaproteobacteria	Rhodobacterales	Rhodobacteraceae	Rhodobacter	0	0	0	0	0	0	0	0	1	0	0	11	0	0
Bacteria	Proteobacteria	Alphaproteobacteria	Rhodobacterales	Rhodobacteraceae	Roseobacter	0	0	0	0	0	0	0	0	1	0	0	3	1	0
Bacteria	Proteobacteria	Alphaproteobacteria	Rhodobacterales	Rhodobacteraceae	Roseovarius	0	0	0	0	0	0	1	0	0	0	0	0	0	0
Bacteria	Proteobacteria	Alphaproteobacteria	Rhodobacterales	Rhodobacteraceae	Rubellimicrobium	0	0	0	2	0	0	0	0	0	0	0	0	0	0
Bacteria	Proteobacteria	Alphaproteobacteria	Rhodobacterales	Rhodobacteraceae	Sulfitobacter	0	0	0	0	0	0	0	0	5	0	0	1	0	0
Bacteria	Proteobacteria	Alphaproteobacteria	Rhodobacterales	Rhodobacteraceae	Tateyamaria	6	0	0	0	0	0	0	0	0	0	0	0	0	0
Bacteria	Proteobacteria	Alphaproteobacteria	Rhodobacterales	Rhodobacteraceae	Thalassobacter	7	0	0	0	1	0	0	0	0	1	0	0	1	1
Bacteria	Proteobacteria	Alphaproteobacteria	Rhodobacterales	Rhodobacteraceae	Tropicimonas	0	0	0	0	0	0	0	0	0	0	0	1	0	0
Bacteria	Proteobacteria	Alphaproteobacteria	Rhodobacterales	Rhodobacteraceae	genus_NA	9	0	0	0	0	0	2	0	2	0	0	0	1	2
Bacteria	Proteobacteria	Alphaproteobacteria	Rhodospirillales	Acetobacteraceae	Acetobacter	0	0	0	0	0	0	0	0	1	0	0	1	3	0
Bacteria	Proteobacteria	Alphaproteobacteria	Rhodospirillales	Acetobacteraceae	Acidiphilium	0	0	0	0	0	0	0	0	0	0	0	0	2	0
Bacteria	Proteobacteria	Alphaproteobacteria	Rhodospirillales	Acetobacteraceae	Acidisoma	0	0	0	0	0	1	1	0	0	2	0	0	0	0
Bacteria	Proteobacteria	Alphaproteobacteria	Rhodospirillales	Acetobacteraceae	Acidocella	0	3	2	8	0	2	0	0	0	0	0	0	1	0
Bacteria	Proteobacteria	Alphaproteobacteria	Rhodospirillales	Acetobacteraceae	Roseococcus	0	0	0	0	0	0	0	0	0	2	0	0	0	0
Bacteria	Proteobacteria	Alphaproteobacteria	Rhodospirillales	Acetobacteraceae	genus_NA	0	0	0	0	0	1	0	0	0	2	0	0	0	0
Bacteria	Proteobacteria	Alphaproteobacteria	Rhodospirillales	Rhodospirillaceae	Thalassospira	1	0	0	0	0	0	0	0	0	0	0	0	0	0
Bacteria	Proteobacteria	Alphaproteobacteria	Rickettsiales	SAR116	genus_NA	1	0	0	0	0	0	0	0	0	0	0	0	0	0
Bacteria	Proteobacteria	Alphaproteobacteria	Rickettsiales	SAR11	Pelagibacter	1	0	0	0	0	0	0	0	0	0	0	0	0	0
Bacteria	Proteobacteria	Alphaproteobacteria	Rickettsiales	Unassigned	Captivus	0	0	0	0	0	0	0	0	0	0	0	0	0	1
Bacteria	Proteobacteria	Alphaproteobacteria	Sphingomonadales	Erythrobacteraceae	Erythrobacter	0	1	0	0	1	0	0	0	0	0	0	0	0	0
Bacteria	Proteobacteria	Alphaproteobacteria	Sphingomonadales	Sphingomonadaceae	Novosphingobium	0	0	8	2	4	2	0	1	0	0	1	0	0	5
Bacteria	Proteobacteria	Alphaproteobacteria	Sphingomonadales	Sphingomonadaceae	Sphingomonas	140	44	48	1995	127	114	4	16	9	25	4	5	22	94
Bacteria	Proteobacteria	Alphaproteobacteria	Sphingomonadales	Sphingomonadaceae	Sphingopyxis	0	0	0	0	0	0	0	0	0	0	1	0	0	0
Bacteria	Proteobacteria	Alphaproteobacteria	orderx_NA	family_NA	genus_NA	0	0	0	0	0	0	0	0	0	1	0	0	0	0
Bacteria	Proteobacteria	Betaproteobacteria	Burkholderiales	Alcaligenaceae	Achromobacter	55	1	39	4	4	9	6	577	59	90	23	7	1	1
Bacteria	Proteobacteria	Betaproteobacteria	Burkholderiales	Alcaligenaceae	Alcaligenes	2	0	1	0	0	0	0	4	2	1	0	0	0	0
Bacteria	Proteobacteria	Betaproteobacteria	Burkholderiales	Alcaligenaceae	Bordetella	136	7	95	9	10	20	12	1221	131	196	50	21	5	1
Bacteria	Proteobacteria	Betaproteobacteria	Burkholderiales	Alcaligenaceae	Derxia	162	24	40	68	1928	175	32	72	707	1559	129	26	45	25
Bacteria	Proteobacteria	Betaproteobacteria	Burkholderiales	Alcaligenaceae	Pusillimonas	0	0	0	0	0	0	0	1	0	0	0	0	0	0
Bacteria	Proteobacteria	Betaproteobacteria	Burkholderiales	Alcaligenaceae	genus_NA	57384	3148	24242	3011	3589	5780	4600	369268	34531	59894	20521	5070	1326	500
Bacteria	Proteobacteria	Betaproteobacteria	Burkholderiales	Burkholderiaceae	Burkholderia	0	0	0	3	0	0	0	0	0	0	0	2	0	5
Bacteria	Proteobacteria	Betaproteobacteria	Burkholderiales	Burkholderiaceae	Cupriavidus	0	0	0	0	0	0	0	0	0	0	0	0	2	0
Bacteria	Proteobacteria	Betaproteobacteria	Burkholderiales	Burkholderiaceae	Pandoraea	98	1	3	2	0	1	0	0	0	0	0	0	0	0
Bacteria	Proteobacteria	Betaproteobacteria	Burkholderiales	Burkholderiaceae	Polynucleobacter	0	0	0	0	0	0	0	0	1	0	0	0	0	0
Bacteria	Proteobacteria	Betaproteobacteria	Burkholderiales	Burkholderiaceae	Ralstonia	0	5	1	0	3	6	0	2	0	0	0	0	0	1
Bacteria	Proteobacteria	Betaproteobacteria	Burkholderiales	Comamonadaceae	Acidovorax	0	0	0	0	0	1	0	0	0	0	0	0	0	0
Bacteria	Proteobacteria	Betaproteobacteria	Burkholderiales	Comamonadaceae	Aquabacterium	0	0	0	8	1	0	0	0	0	0	0	2	0	0
Bacteria	Proteobacteria	Betaproteobacteria	Burkholderiales	Comamonadaceae	Comamonas	0	0	0	0	0	0	0	0	0	1	0	2	0	0
Bacteria	Proteobacteria	Betaproteobacteria	Burkholderiales	Comamonadaceae	Delftia	0	0	0	5	3	0	0	0	0	2	0	0	0	0
Bacteria	Proteobacteria	Betaproteobacteria	Burkholderiales	Comamonadaceae	Hydrogenophaga	0	0	0	0	0	0	0	0	0	0	1	0	0	0
Bacteria	Proteobacteria	Betaproteobacteria	Burkholderiales	Comamonadaceae	Methylibium	1	0	0	0	0	0	0	0	0	0	0	0	0	0
Bacteria	Proteobacteria	Betaproteobacteria	Burkholderiales	Comamonadaceae	Mitsuaria	0	0	0	0	0	0	0	0	0	1	0	18	0	0
Bacteria	Proteobacteria	Betaproteobacteria	Burkholderiales	Comamonadaceae	Ottowia	57	0	0	3	0	1	0	0	0	0	0	0	0	0
Bacteria	Proteobacteria	Betaproteobacteria	Burkholderiales	Comamonadaceae	Pelomonas	0	4	0	0	0	0	0	0	1	0	0	1	0	3
Bacteria	Proteobacteria	Betaproteobacteria	Burkholderiales	Comamonadaceae	Rhodoferax	3	0	1	2	0	0	1	0	0	0	1	0	0	0
Bacteria	Proteobacteria	Betaproteobacteria	Burkholderiales	Comamonadaceae	Tepidimonas	0	0	0	13	0	0	0	0	0	0	0	0	0	0
Bacteria	Proteobacteria	Betaproteobacteria	Burkholderiales	Comamonadaceae	Variovorax	0	0	0	0	0	0	0	0	0	0	0	1	0	0
Bacteria	Proteobacteria	Betaproteobacteria	Burkholderiales	Comamonadaceae	genus_NA	13	2	14	62	7	1	2	0	1	2	0	4	1	3
Bacteria	Proteobacteria	Betaproteobacteria	Burkholderiales	Oxalobacteraceae	Collimonas	0	0	0	1	0	0	0	0	0	0	0	0	0	0
Bacteria	Proteobacteria	Betaproteobacteria	Burkholderiales	Oxalobacteraceae	Duganella	8	3	3	142	10	32	0	2	1	1	0	4	0	0
Bacteria	Proteobacteria	Betaproteobacteria	Burkholderiales	Oxalobacteraceae	Herbaspirillum	1874	17	19	54	46	58	2	0	1	2	0	0	3	1
Bacteria	Proteobacteria	Betaproteobacteria	Burkholderiales	Oxalobacteraceae	Janthinobacterium	0	0	0	4	0	0	1	0	0	0	0	0	1	0
Bacteria	Proteobacteria	Betaproteobacteria	Burkholderiales	Oxalobacteraceae	Massilia	12	11	15	318	20	21	0	9	2	2	2	1	3	7
Bacteria	Proteobacteria	Betaproteobacteria	Burkholderiales	Oxalobacteraceae	Naxibacter	1	0	4	0	0	2	0	0	0	0	0	0	0	0
Bacteria	Proteobacteria	Betaproteobacteria	Burkholderiales	Oxalobacteraceae	Oxalobacter	0	1	0	0	1	11	0	0	0	1	0	0	0	0
Bacteria	Proteobacteria	Betaproteobacteria	Burkholderiales	Oxalobacteraceae	genus_NA	36	10	26	338	7	26	0	1	2	2	2	1	6	21
Bacteria	Proteobacteria	Betaproteobacteria	Burkholderiales	Unassigned	Thiomonas	0	0	0	0	0	0	0	0	0	1	0	0	0	0
Bacteria	Proteobacteria	Betaproteobacteria	Methylophilales	Methylophilaceae	Methylotenera	0	0	0	0	0	0	1	0	0	0	0	0	0	0
Bacteria	Proteobacteria	Betaproteobacteria	Methylophilales	Methylophilaceae	genus_NA	0	0	0	0	0	0	0	0	0	1	0	0	0	0
Bacteria	Proteobacteria	Betaproteobacteria	Neisseriales	Neisseriaceae	Eikenella	12	0	1	2	15	5	2	3	130	67	5	0	0	0
Bacteria	Proteobacteria	Betaproteobacteria	Neisseriales	Neisseriaceae	Gulbenkiania	0	0	0	0	0	0	0	0	0	0	0	0	0	4
Bacteria	Proteobacteria	Betaproteobacteria	Neisseriales	Neisseriaceae	Kingella	91	969	26	54	37	35	35	1	144	5	4	3	3	0
Bacteria	Proteobacteria	Betaproteobacteria	Neisseriales	Neisseriaceae	Neisseria	2155	52426	840	2409	9376	2107	1760	111	3831	313	3865	90	50	126
Bacteria	Proteobacteria	Betaproteobacteria	Neisseriales	Neisseriaceae	Simonsiella	50	1	2	2	2	1	0	0	0	0	0	0	0	0
Bacteria	Proteobacteria	Betaproteobacteria	Neisseriales	Neisseriaceae	Vitreoscilla	0	1	0	1	1	0	0	1	3	2	5	0	0	0
Bacteria	Proteobacteria	Betaproteobacteria	Neisseriales	Neisseriaceae	genus_NA	1	5	0	1	1	3	1	0	1	0	0	1	0	1
Bacteria	Proteobacteria	Betaproteobacteria	Rhodocyclales	Rhodocyclaceae	Dechloromonas	0	0	0	0	0	0	0	0	0	0	0	2	0	0
Bacteria	Proteobacteria	Betaproteobacteria	Rhodocyclales	Rhodocyclaceae	Methyloversatilis	0	0	0	0	0	0	0	0	0	3	0	0	0	0
Bacteria	Proteobacteria	Betaproteobacteria	Rhodocyclales	Rhodocyclaceae	Propionivibrio	0	0	0	0	0	1	0	0	0	0	0	0	0	0
Bacteria	Proteobacteria	Betaproteobacteria	Rhodocyclales	Rhodocyclaceae	Zoogloea	0	0	1	11	1	0	0	0	0	0	0	0	0	0
Bacteria	Proteobacteria	Deltaproteobacteria	Bdellovibrionales	Bacteriovoraceae	Peredibacter	0	0	0	0	0	0	0	0	0	2	0	7	0	0
Bacteria	Proteobacteria	Deltaproteobacteria	Bdellovibrionales	Bdellovibrionaceae	Bdellovibrio	0	0	0	1	0	0	0	0	0	0	1	4	0	0
Bacteria	Proteobacteria	Deltaproteobacteria	Desulfobacterales	Desulfobacteraceae	Desulfatiferula	2	0	0	0	0	0	0	0	0	0	0	0	0	0
Bacteria	Proteobacteria	Deltaproteobacteria	Desulfobacterales	Desulfobacteraceae	Desulfobacter	1	0	0	0	0	0	0	0	0	0	0	0	0	0
Bacteria	Proteobacteria	Deltaproteobacteria	Desulfobacterales	Desulfobacteraceae	Desulfobacula	1	0	0	0	0	0	0	0	0	0	0	0	0	0
Bacteria	Proteobacteria	Deltaproteobacteria	Desulfobacterales	Desulfobacteraceae	Desulfofrigus	2	0	0	0	0	0	0	0	0	0	0	0	0	0
Bacteria	Proteobacteria	Deltaproteobacteria	Desulfobacterales	Desulfobacteraceae	genus_NA	1	0	0	0	0	0	0	0	0	0	0	0	0	0
Bacteria	Proteobacteria	Deltaproteobacteria	Desulfobacterales	Desulfobulbaceae	Desulforhopalus	5	1	0	0	0	1	0	0	0	0	0	0	0	0
Bacteria	Proteobacteria	Deltaproteobacteria	Desulfobacterales	Desulfobulbaceae	Desulfotalea	2	0	0	0	0	0	0	0	0	0	0	0	0	0
Bacteria	Proteobacteria	Deltaproteobacteria	Desulfobacterales	family_NA	genus_NA	0	0	0	0	1	0	0	0	0	0	0	0	0	0
Bacteria	Proteobacteria	Deltaproteobacteria	Desulfovibrionales	Desulfovibrionaceae	Desulfovibrio	0	0	0	0	1	0	0	0	0	0	0	0	0	0
Bacteria	Proteobacteria	Deltaproteobacteria	Desulfuromonadales	Geobacteraceae	Geobacter	0	0	0	0	0	0	0	0	0	0	0	0	4	0
Bacteria	Proteobacteria	Deltaproteobacteria	Myxococcales	Polyangiaceae	Sorangium	0	0	1	0	0	0	0	1	0	0	0	10	0	0
Bacteria	Proteobacteria	Deltaproteobacteria	Myxococcales	family_NA	genus_NA	0	0	0	0	1	0	0	4	0	0	0	0	0	0
Bacteria	Proteobacteria	Deltaproteobacteria	Syntrophobacterales	Syntrophobacteraceae	genus_NA	0	0	0	0	1	1	0	0	0	0	0	0	0	0
Bacteria	Proteobacteria	Deltaproteobacteria	orderx_NA	family_NA	genus_NA	0	0	0	0	0	0	2	0	0	0	0	0	0	0
Bacteria	Proteobacteria	Epsilonproteobacteria	Campylobacterales	Campylobacteraceae	Arcobacter	7	0	0	0	0	0	0	0	0	0	0	0	0	0
Bacteria	Proteobacteria	Epsilonproteobacteria	Campylobacterales	Campylobacteraceae	Campylobacter	262	249	1102	71	91	75	51	42	220	108	424	326	16	32
Bacteria	Proteobacteria	Epsilonproteobacteria	Campylobacterales	Campylobacteraceae	Sulfurospirillum	0	0	0	0	0	0	2	0	0	0	0	0	0	0
Bacteria	Proteobacteria	Epsilonproteobacteria	Campylobacterales	Helicobacteraceae	Sulfurimonas	0	0	0	0	0	0	0	0	0	1	0	0	0	0
Bacteria	Proteobacteria	Epsilonproteobacteria	Campylobacterales	Helicobacteraceae	Sulfurovum	0	0	0	0	0	0	1	0	1	0	0	0	0	0
Bacteria	Proteobacteria	Gammaproteobacteria	Aeromonadales	Aeromonadaceae	Aeromonas	0	0	0	1	0	1	0	0	0	1	1	5	10	0
Bacteria	Proteobacteria	Gammaproteobacteria	Aeromonadales	Aeromonadaceae	Tolumonas	42	15	28	100	342	747	29	91	559	458	101	163	1561	465
Bacteria	Proteobacteria	Gammaproteobacteria	Alteromonadales	Alteromonadaceae	Aliagarivorans	1	0	0	0	0	0	0	0	0	0	0	1	0	0
Bacteria	Proteobacteria	Gammaproteobacteria	Alteromonadales	Alteromonadaceae	Alteromonas	3	0	2	1	4	4	3	22	16	29	6	4	2	0
Bacteria	Proteobacteria	Gammaproteobacteria	Alteromonadales	Alteromonadaceae	Congregibacter	1	0	0	0	0	0	0	0	0	0	0	0	0	0
Bacteria	Proteobacteria	Gammaproteobacteria	Alteromonadales	Alteromonadaceae	Glaciecola	6	0	0	1	0	0	0	0	0	0	0	2	0	0
Bacteria	Proteobacteria	Gammaproteobacteria	Alteromonadales	Alteromonadaceae	Marinobacter	3	1	0	4	30	26	4	6	27	19	5	11	70	24
Bacteria	Proteobacteria	Gammaproteobacteria	Alteromonadales	Alteromonadaceae	SAR92	1	0	0	0	0	0	0	0	0	0	0	0	0	0
Bacteria	Proteobacteria	Gammaproteobacteria	Alteromonadales	Alteromonadaceae	genus_NA	1	0	0	0	0	0	0	0	1	0	0	0	0	0
Bacteria	Proteobacteria	Gammaproteobacteria	Alteromonadales	Colwelliaceae	Colwellia	19	0	1	0	0	0	0	0	2	0	0	4	0	0
Bacteria	Proteobacteria	Gammaproteobacteria	Alteromonadales	Pseudoalteromonadaceae	Algicola	4	0	0	0	0	1	0	0	0	0	0	0	0	0
Bacteria	Proteobacteria	Gammaproteobacteria	Alteromonadales	Pseudoalteromonadaceae	Pseudoalteromonas	143	2	1	3	1	2	2	5	5	3	3	3	1	0
Bacteria	Proteobacteria	Gammaproteobacteria	Alteromonadales	Psychromonadaceae	Psychromonas	1	0	0	0	0	0	1	0	0	0	0	0	0	1
Bacteria	Proteobacteria	Gammaproteobacteria	Alteromonadales	Shewanellaceae	Shewanella	19	0	0	0	0	1	0	0	1	1	1	2	0	0
Bacteria	Proteobacteria	Gammaproteobacteria	Cardiobacteriales	Cardiobacteriaceae	Cardiobacterium	6	0	0	0	0	0	1	2	4	5	0	1	0	7
Bacteria	Proteobacteria	Gammaproteobacteria	Chromatiales	Chromatiaceae	Alishewanella	4	0	0	0	0	0	0	0	1	1	0	1	3	0
Bacteria	Proteobacteria	Gammaproteobacteria	Chromatiales	Chromatiaceae	Rheinheimera	0	0	0	1	0	0	0	1	2	3	1	30	0	0
Bacteria	Proteobacteria	Gammaproteobacteria	Chromatiales	Ectothiorhodospiraceae	Thiorhodospira	1	0	0	0	0	0	0	0	0	0	0	0	0	0
Bacteria	Proteobacteria	Gammaproteobacteria	Enterobacteriales	Enterobacteriaceae	Arsenophonus	0	0	0	0	0	0	0	0	0	0	1	0	0	0
Bacteria	Proteobacteria	Gammaproteobacteria	Enterobacteriales	Enterobacteriaceae	Cedecea	0	0	0	0	0	0	0	0	2	2	0	0	0	0
Bacteria	Proteobacteria	Gammaproteobacteria	Enterobacteriales	Enterobacteriaceae	Citrobacter	1	1	0	3	0	0	0	0	0	0	0	0	0	0
Bacteria	Proteobacteria	Gammaproteobacteria	Enterobacteriales	Enterobacteriaceae	Edwardsiella	1	0	0	1	0	0	0	0	0	1	0	3	0	0
Bacteria	Proteobacteria	Gammaproteobacteria	Enterobacteriales	Enterobacteriaceae	Enterobacter	0	1	0	1	0	0	0	0	2	0	13	0	0	0
Bacteria	Proteobacteria	Gammaproteobacteria	Enterobacteriales	Enterobacteriaceae	Erwinia	0	1	0	40	1	2	0	0	0	1	1	0	0	0
Bacteria	Proteobacteria	Gammaproteobacteria	Enterobacteriales	Enterobacteriaceae	Klebsiella	0	0	0	0	1	0	0	0	0	0	0	0	0	1
Bacteria	Proteobacteria	Gammaproteobacteria	Enterobacteriales	Enterobacteriaceae	Pantoea	18	4	1	45	10	2	0	0	0	1	3	2	0	18
Bacteria	Proteobacteria	Gammaproteobacteria	Enterobacteriales	Enterobacteriaceae	Plesiomonas	2	2	3	0	0	1	1	0	3	1	19	0	0	0
Bacteria	Proteobacteria	Gammaproteobacteria	Enterobacteriales	Enterobacteriaceae	Proteus	0	0	9	0	0	0	0	8	0	1	0	0	1	0
Bacteria	Proteobacteria	Gammaproteobacteria	Enterobacteriales	Enterobacteriaceae	Serratia	0	0	0	0	0	0	0	0	2	0	4	0	0	1
Bacteria	Proteobacteria	Gammaproteobacteria	Enterobacteriales	Enterobacteriaceae	Thorsellia	0	0	0	0	0	0	0	0	0	0	0	1	0	0
Bacteria	Proteobacteria	Gammaproteobacteria	Enterobacteriales	Enterobacteriaceae	Yersinia	0	0	0	0	0	0	0	0	0	1	0	0	0	0
Bacteria	Proteobacteria	Gammaproteobacteria	Enterobacteriales	Enterobacteriaceae	genus_NA	109	17	26	524	115	123	8	28	12	16	16	20	56	51
Bacteria	Proteobacteria	Gammaproteobacteria	Legionellales	Legionellaceae	Legionella	0	0	1	6	0	0	0	0	0	0	1	2	0	0
Bacteria	Proteobacteria	Gammaproteobacteria	Methylococcales	Methylococcaceae	Methylosoma	0	0	0	0	0	0	0	0	0	0	0	1	0	0
Bacteria	Proteobacteria	Gammaproteobacteria	Oceanospirillales	Alcanivoracaceae	Kangiella	1	0	1	4	0	0	0	0	0	0	0	1	0	0
Bacteria	Proteobacteria	Gammaproteobacteria	Oceanospirillales	Halomonadaceae	Cobetia	2	0	0	0	0	0	0	0	0	0	0	0	0	0
Bacteria	Proteobacteria	Gammaproteobacteria	Oceanospirillales	Halomonadaceae	Halomonas	7	1	1	0	1	1	0	0	1	2	7	1	0	0
Bacteria	Proteobacteria	Gammaproteobacteria	Oceanospirillales	Oceanospirillaceae	Amphritea	3	0	0	0	0	0	0	0	0	0	0	0	0	0
Bacteria	Proteobacteria	Gammaproteobacteria	Oceanospirillales	Oceanospirillaceae	Marinomonas	5	2	1	53	2	1	0	0	0	0	0	0	1	1
Bacteria	Proteobacteria	Gammaproteobacteria	Oceanospirillales	Oceanospirillaceae	Oceanospirillum	1	0	0	0	0	0	0	0	0	0	0	0	0	0
Bacteria	Proteobacteria	Gammaproteobacteria	Oceanospirillales	Oceanospirillaceae	Oleispira	52	1	0	0	1	2	0	0	0	0	0	0	0	0
Bacteria	Proteobacteria	Gammaproteobacteria	Oceanospirillales	Oceanospirillaceae	Pseudospirillum	0	0	0	0	0	0	0	0	0	0	1	0	0	0
Bacteria	Proteobacteria	Gammaproteobacteria	Oceanospirillales	Oceanospirillaceae	genus_NA	9	0	0	0	0	0	0	1	0	0	0	0	1	0
Bacteria	Proteobacteria	Gammaproteobacteria	Oceanospirillales	family_NA	genus_NA	1	0	1	0	0	1	1	1	0	0	2	2	0	0
Bacteria	Proteobacteria	Gammaproteobacteria	Pasteurellales	Pasteurellaceae	Actinobacillus	34	2526	34	81	74	89	69	5	7	16	422	5	3	8
Bacteria	Proteobacteria	Gammaproteobacteria	Pasteurellales	Pasteurellaceae	Haemophilus	4203	20445	544	1392	13671	1195	239318	3907	6524	7216	16135	2432	259	377
Bacteria	Proteobacteria	Gammaproteobacteria	Pasteurellales	Pasteurellaceae	Pasteurella	10	18	0	1	1	2	179	0	7	2	2	2	0	0
Bacteria	Proteobacteria	Gammaproteobacteria	Pasteurellales	Pasteurellaceae	genus_NA	597	41	10	22	104	25	58	2	53	5	25	1	0	1
Bacteria	Proteobacteria	Gammaproteobacteria	Pseudomonadales	Moraxellaceae	Acinetobacter	321	61	145	2454	162	328	4	50	17	22	10	52	37	59
Bacteria	Proteobacteria	Gammaproteobacteria	Pseudomonadales	Moraxellaceae	Enhydrobacter	0	0	1	13	0	0	2	10	0	0	0	4	0	40
Bacteria	Proteobacteria	Gammaproteobacteria	Pseudomonadales	Moraxellaceae	Moraxella	0	0	0	0	0	0	1	0	0	0	11	2	0	0
Bacteria	Proteobacteria	Gammaproteobacteria	Pseudomonadales	Pseudomonadaceae	Azotobacter	3	0	2	3	6	11	1	2	13	9	4	4	11	2
Bacteria	Proteobacteria	Gammaproteobacteria	Pseudomonadales	Pseudomonadaceae	Cellvibrio	0	1	0	0	0	0	0	0	0	0	0	1	0	0
Bacteria	Proteobacteria	Gammaproteobacteria	Pseudomonadales	Pseudomonadaceae	Pseudomonas	50525	14086	21124	87486	301534	604804	31373	58830	390230	294800	80284	153087	1117372	412754
Bacteria	Proteobacteria	Gammaproteobacteria	Pseudomonadales	Pseudomonadaceae	genus_NA	0	0	0	0	0	0	0	0	0	0	0	0	0	1
Bacteria	Proteobacteria	Gammaproteobacteria	Thiotrichales	Piscirickettsiaceae	Methylophaga	1	0	0	0	0	0	0	0	0	0	0	0	0	0
Bacteria	Proteobacteria	Gammaproteobacteria	Thiotrichales	Piscirickettsiaceae	Thiomicrospira	1	0	0	0	0	0	0	0	0	0	0	0	0	0
Bacteria	Proteobacteria	Gammaproteobacteria	Vibrionales	Vibrionaceae	Aliivibrio	1	0	0	0	0	0	0	1	0	0	0	0	0	0
Bacteria	Proteobacteria	Gammaproteobacteria	Vibrionales	Vibrionaceae	Photobacterium	1	0	0	0	0	0	0	0	0	0	1	0	0	0
Bacteria	Proteobacteria	Gammaproteobacteria	Vibrionales	Vibrionaceae	Vibrio	47	3	2	2	4	2	1	1	7	1	35	6	4	20
Bacteria	Proteobacteria	Gammaproteobacteria	Vibrionales	Vibrionaceae	genus_NA	5	0	0	0	0	0	1	0	1	0	0	0	0	0
Bacteria	Proteobacteria	Gammaproteobacteria	Xanthomonadales	Sinobacteraceae	Steroidobacter	0	0	0	0	11	0	0	0	1	0	0	0	0	0
Bacteria	Proteobacteria	Gammaproteobacteria	Xanthomonadales	Xanthomonadaceae	Dokdonella	0	0	0	4	2	7	0	0	0	0	0	0	0	0
Bacteria	Proteobacteria	Gammaproteobacteria	Xanthomonadales	Xanthomonadaceae	Rhodanobacter	1	1	1	2	0	1	0	0	0	1	0	0	5	0
Bacteria	Proteobacteria	Gammaproteobacteria	Xanthomonadales	Xanthomonadaceae	Stenotrophomonas	275	136	74	4436	340	395	4	34	15	30	5	33	91	63
Bacteria	Proteobacteria	Gammaproteobacteria	Xanthomonadales	Xanthomonadaceae	genus_NA	47	30	26	836	91	110	5	32	7	15	3	14	61	71
Bacteria	Proteobacteria	Gammaproteobacteria	orderx_NA	family_NA	genus_NA	489	1047	113	110	445	337	313	106	694	306	4140	114	334	230
Bacteria	Spirochaetes	Spirochaetes	Spirochaetales	Spirochaetaceae	Spirochaeta	1	0	0	0	0	0	0	0	0	0	0	0	1	0
Bacteria	Spirochaetes	Spirochaetes	Spirochaetales	Spirochaetaceae	Treponema	86	14	175	759	65	90	22	31	24	42	15	413	61	81
Bacteria	Synergistetes	Synergistia	Synergistales	Synergistaceae	genus_NA	0	0	0	0	1	0	0	0	3	1	0	1	1	0
Bacteria	TM7	class_NA	orderx_NA	family_NA	genus_NA	9	30	332	38	196	131	7	8	7	1	2	67	4	0
Bacteria	Tenericutes	Mollicutes	Acholeplasmatales	Acholeplasmataceae	Acholeplasma	0	0	0	1	0	0	0	0	0	0	0	0	0	0
Bacteria	Tenericutes	Mollicutes	Anaeroplasmatales	Anaeroplasmataceae	Anaeroplasma	7477	5701	3484	20156	26718	11995	2209	1344	10350	4742	5490	6115	4028	4558
Bacteria	Tenericutes	Mollicutes	Mycoplasmatales	Mycoplasmataceae	Mycoplasma	3	0	2	10	0	0	0	6	5	4	0	3	1	0
Bacteria	Tenericutes	Mollicutes	orderx_NA	family_NA	genus_NA	9789	4193	4519	33937	9586	9967	1652	1768	3836	3857	2722	2823	3358	2269
Bacteria	Verrucomicrobia	Opitutae	Opitutales	Opitutaceae	Opitutus	0	0	1	24	1	1	0	1	0	2	0	0	0	0
Bacteria	Verrucomicrobia	Spartobacteria	orderx_NA	family_NA	genus_NA	0	0	1	11	0	0	0	0	0	0	0	0	0	0
Bacteria	Verrucomicrobia	Verrucomicrobiae	Verrucomicrobiales	Subdivision3	genus_NA	0	0	0	0	0	0	0	0	2	0	0	0	0	0
Bacteria	Verrucomicrobia	Verrucomicrobiae	Verrucomicrobiales	Verrucomicrobiaceae	Acidimethylosilex	0	0	0	0	0	0	0	0	0	2	0	0	0	0
Bacteria	Verrucomicrobia	Verrucomicrobiae	Verrucomicrobiales	Verrucomicrobiaceae	Akkermansia	179	1672	163	175	93	97	680	81	26	39	269	189	36	225
Bacteria	Verrucomicrobia	Verrucomicrobiae	Verrucomicrobiales	Verrucomicrobiaceae	Haloferula	0	1	0	0	0	0	0	0	0	0	2	0	3	17
Bacteria	Verrucomicrobia	Verrucomicrobiae	Verrucomicrobiales	Verrucomicrobiaceae	Luteolibacter	0	1	0	0	0	0	0	0	1	0	0	0	0	0
Bacteria	Verrucomicrobia	Verrucomicrobiae	Verrucomicrobiales	Verrucomicrobiaceae	Persicirhabdus	0	0	0	0	2	0	0	0	4	0	0	0	0	0
Bacteria	Verrucomicrobia	Verrucomicrobiae	Verrucomicrobiales	Verrucomicrobiaceae	Prosthecobacter	1	0	0	0	0	0	0	0	0	0	0	0	0	0
Bacteria	phylum_NA	class_NA	orderx_NA	family_NA	genus_NA	0	0	0	18	3	2	0	0	1	0	0	0	0	0
Eukarya	Fungi	Dikarya	Ascomycota	family_NA	genus_NA	0	0	0	1	0	0	0	0	0	0	0	0	0	0
Eukarya	Metazoa	Chordata	Craniata	Vertebrata	Euteleostomi	13	4	1	16	6	9	0	0	0	0	1	0	1	1
Organelle	Chloroplast	Bacillariophyta	orderx_NA	family_NA	genus_NA	5	0	2	2	0	0	2	0	0	0	2	5	0	1
Organelle	Chloroplast	Chlorophyta	orderx_NA	family_NA	genus_NA	1	1	0	1	0	0	0	0	0	0	2	0	0	0
Organelle	Chloroplast	Cryptomonadaceae	orderx_NA	family_NA	genus_NA	1	0	0	0	0	0	1	0	1	0	1	1	0	0
Organelle	Chloroplast	Streptophyta	orderx_NA	family_NA	genus_NA	41	88	34	158	59	197	28	16	55	88	116	604	1086	2624
Organelle	Chloroplast	class_NA	orderx_NA	family_NA	genus_NA	1	1	0	0	0	0	0	0	3	0	0	0	0	0
Organelle	Mitochondria	class_NA	orderx_NA	family_NA	genus_NA	192	1494	325	526	615	864	548	139	234	196	190	805	992	1577
Unknown	phylum_NA	class_NA	orderx_NA	family_NA	genus_NA	128	25	43	344	161	61	15	15	66	27	28	61	19	19
