# Supplementary material for: Characterization and quantification of the fungal microbiome in serial samples from individuals with cystic fibrosis
Source: Microbiome. 2014 Nov 3;2:40. doi: 10.1186/2049-2618-2-40 (PMC4236224; doi:10.1186/2049-2618-2-40)
Supplement: Additional file 13: Table S7 — Summary of fungal taxa found in more than one sample. [file 2049-2618-2-40-S13.xlsx]

## Sheet: Supplemental Table S6
	Subject #1 pre	Subject #1 post	Subject #2 pre	Subject #2 post	Subject #3 pre	Subject #3 post	Subject #6 pre	Subject #6 post	Subject #8 pre	Subject #8 inter	Subject #8 post	Subject #9 pre	Subject #9 inter	Subject #9 post
Alternaria alternata												Alternaria alternata
Alternaria sp	Alternaria sp	Alternaria sp	Alternaria sp			Alternaria sp
Alternaria triticina												Alternaria triticina
Amphinema sp	Amphinema sp
Antrodia malicola		Antrodia malicola
Antrodiella sp						Antrodiella sp
Aporpium sp									Aporpium sp
Aspergillus sp							Aspergillus sp					Aspergillus sp
Aspergillus unguis		Aspergillus unguis				Aspergillus unguis
Aspergillus versicolor	Aspergillus versicolor
Aureobasidium pullulans		Aureobasidium pullulans
Bandoniozyma noutii								Bandoniozyma noutii		Bandoniozyma noutii
Bashania fargesii									Bashania fargesii
Bionectria ochroleuca	Bionectria ochroleuca
Bjerkandera sp	Bjerkandera sp
Candida albicans	Candida albicans	Candida albicans	Candida albicans	Candida albicans	Candida albicans	Candida albicans	Candida albicans	Candida albicans	Candida albicans	Candida albicans	Candida albicans	Candida albicans	Candida albicans	Candida albicans
Candida dosseyi										Candida dosseyi
Candida dubliniensis	Candida dubliniensis	Candida dubliniensis	Candida dubliniensis	Candida dubliniensis		Candida dubliniensis	Candida dubliniensis	Candida dubliniensis	Candida dubliniensis	Candida dubliniensis	Candida dubliniensis	Candida dubliniensis	Candida dubliniensis	Candida dubliniensis
Candida ethanolica			Candida ethanolica									Candida ethanolica
Candida glabrata												Candida glabrata		Candida glabrata
Candida intermedia		Candida intermedia	Candida intermedia		Candida intermedia									Candida intermedia
Candida parapsilosis	Candida parapsilosis	Candida parapsilosis	Candida parapsilosis		Candida parapsilosis	Candida parapsilosis		Candida parapsilosis	Candida parapsilosis	Candida parapsilosis	Candida parapsilosis			Candida parapsilosis
Candida sake		Candida sake			Candida sake	Candida sake	Candida sake	Candida sake						Candida sake
Candida sp		Candida sp			Candida sp	Candida sp	Candida sp			Candida sp
Candida tropicalis	Candida tropicalis	Candida tropicalis			Candida tropicalis	Candida tropicalis	Candida tropicalis			Candida tropicalis				Candida tropicalis
Candida zeylanoides	Candida zeylanoides	Candida zeylanoides					Candida zeylanoides
Ceraceomyces americanus		Ceraceomyces americanus
Ceriporia sp	Ceriporia sp
Ceriporiopsis sp	Ceriporiopsis sp
Chaetothyriales sp														Chaetothyriales sp
Cladosporium sp	Cladosporium sp	Cladosporium sp	Cladosporium sp		Cladosporium sp
Clavispora lusitaniae							Clavispora lusitaniae	Clavispora lusitaniae			Clavispora lusitaniae
Clitocybe nebularis											Clitocybe nebularis
Clitocybe sp											Clitocybe sp
Corticiaceae sp									Corticiaceae sp
Crepidotus sp	Crepidotus sp
Cryptococcus curvatus											Cryptococcus curvatus
Cryptococcus liquefaciens	Cryptococcus liquefaciens
Cryptococcus paraflavus							Cryptococcus paraflavus
Cryptococcus saitoi		Cryptococcus saitoi
Cryptococcus victoriae							Cryptococcus victoriae	Cryptococcus victoriae
Datronia mollis		Datronia mollis
Davidiella tassiana														Davidiella tassiana
Debaryomyces prosopidis									Debaryomyces prosopidis	Debaryomyces prosopidis
Debaryomyces sp	Debaryomyces sp	Debaryomyces sp
Dekkera anomala												Dekkera anomala
Dictyophora sp											Dictyophora sp
Dipodascus australiensis												Dipodascus australiensis
Epicoccum nigrum	Epicoccum nigrum	Epicoccum nigrum	Epicoccum nigrum		Epicoccum nigrum	Epicoccum nigrum				Epicoccum nigrum	Epicoccum nigrum	Epicoccum nigrum
Filobasidium capsuligenum	Filobasidium capsuligenum
Fusarium sp	Fusarium sp	Fusarium sp	Fusarium sp								Fusarium sp	Fusarium sp
Ganoderma sp	Ganoderma sp	Ganoderma sp
Gloeoporus pannocinctus	Gloeoporus pannocinctus	Gloeoporus pannocinctus
Hyphodontia flavipora	Hyphodontia flavipora					Hyphodontia flavipora
Hyphodontia sp	Hyphodontia sp
Hypholoma sublateritium		Hypholoma sublateritium	Hypholoma sublateritium
Hyphopichia pseudoburtonii	Hyphopichia pseudoburtonii
Hypocreales sp	Hypocreales sp	Hypocreales sp				Hypocreales sp				Hypocreales sp
Irpex lacteus	Irpex lacteus
Kluyveromyces marxianus	Kluyveromyces marxianus
Lachancea fermentati										Lachancea fermentati
Lentinellus vulpinus	Lentinellus vulpinus
Lepista nuda		Lepista nuda
Lepista sp		Lepista sp
Leptosphaerulina chartarum	Leptosphaerulina chartarum	Leptosphaerulina chartarum	Leptosphaerulina chartarum											Leptosphaerulina chartarum
Malassezia spp	Malassezia spp	Malassezia spp	Malassezia spp	Malassezia spp	Malassezia spp	Malassezia spp	Malassezia spp	Malassezia spp	Malassezia spp	Malassezia spp	Malassezia spp	Malassezia spp	Malassezia spp	Malassezia spp
Meyerozyma caribbica										Meyerozyma caribbica
Meyerozyma guilliermondii									Meyerozyma guilliermondii	Meyerozyma guilliermondii	Meyerozyma guilliermondii	Meyerozyma guilliermondii
Microdochium nivale	Microdochium nivale
Minimidochium sp		Minimidochium sp
Mycoacia fuscoatra							Mycoacia fuscoatra
Myrmecridium sp	Myrmecridium sp
Oxyporus corticola	Oxyporus corticola										Oxyporus corticola
Penicillium glabrum					Penicillium glabrum
Penicillium sp	Penicillium sp				Penicillium sp	Penicillium sp
Penicillium spinulosum		Penicillium spinulosum
Peniophora sp			Peniophora sp
Perenniporia subacida	Perenniporia subacida
Perisporiopsis sp					Perisporiopsis sp
Phaeosphaeria sp												Phaeosphaeria sp
Phanerochaete sp			Phanerochaete sp
Phillipsia domingensis	Phillipsia domingensis	Phillipsia domingensis			Phillipsia domingensis
Phlebia radiata														Phlebia radiata
Phlebia sp			Phlebia sp
Phlebiopsis gigantea							Phlebiopsis gigantea
Phoma herbarum		Phoma herbarum
Pichia fermentans												Pichia fermentans
Pichia jadinii				Pichia jadinii								Pichia jadinii
Pichia kudriavzevii												Pichia kudriavzevii
Pichia sp		Pichia sp			Pichia sp							Pichia sp	Pichia sp
Piptoporus betulinus	Piptoporus betulinus	Piptoporus betulinus	Piptoporus betulinus				Piptoporus betulinus
Plectosphaerella cucumerina	Plectosphaerella cucumerina											Plectosphaerella cucumerina
Pleosporales sp		Pleosporales sp
Pleurotus pulmonarius	Pleurotus pulmonarius
Plicaturopsis crispa							Plicaturopsis crispa				Plicaturopsis crispa	Plicaturopsis crispa
Podosphaera sp										Podosphaera sp		Podosphaera sp
Polyporales sp			Polyporales sp				Polyporales sp
Postia sericeomollis					Postia sericeomollis
Puccinia striiformis	Puccinia striiformis
Resinicium bicolor	Resinicium bicolor	Resinicium bicolor
Resinicium sp		Resinicium sp
Rhodotorula dairenensis		Rhodotorula dairenensis
Rhodotorula glutinis						Rhodotorula glutinis
Rhodotorula ingeniosa	Rhodotorula ingeniosa
Rhodotorula sp		Rhodotorula sp			Rhodotorula sp									Rhodotorula sp
Saccharomyces cerevisiae							Saccharomyces cerevisiae							Saccharomyces cerevisiae
Sarcomyxa serotina							Sarcomyxa serotina
Schizopora sp	Schizopora sp
Sistotrema brinkmannii	Sistotrema brinkmannii
Sporobolomyces sp			Sporobolomyces sp
Stagonospora sp	Stagonospora sp
Steccherinum fimbriatum	Steccherinum fimbriatum				Steccherinum fimbriatum
Steccherinum sp	Steccherinum sp		Steccherinum sp
Stereum sp	Stereum sp								Stereum sp
Taphrina sp			Taphrina sp
Thanatephorus cucumeris	Thanatephorus cucumeris
Trametes conchifer		Trametes conchifer
Trametes pubescens											Trametes pubescens
Trametes versicolor	Trametes versicolor	Trametes versicolor							Trametes versicolor		Trametes versicolor
Trichosporon gamsii												Trichosporon gamsii
Trichosporon loubieri	Trichosporon loubieri								Trichosporon loubieri
unidentified sequences	unidentified sequences	unidentified sequences	unidentified sequences	unidentified sequences	unidentified sequences		unidentified sequences	unidentified sequences	unidentified sequences	unidentified sequences	unidentified sequences	unidentified sequences		unidentified sequences
Ustilago sp											Ustilago sp
Ustilago syntherismae		Ustilago syntherismae			Ustilago syntherismae
Verticillium sp												Verticillium sp
Wallemia muriae	Wallemia muriae
Wallemia sebi	Wallemia sebi	Wallemia sebi					Wallemia sebi
Wickerhamomyces anomalus	Wickerhamomyces anomalus
